# Supplementary material for: Transcriptomic and physiological analyses reveal that cytokinin is involved in the compound leaf development of alfalfa
Source: Front Plant Sci. 2025 Jan 29;16:1460205. doi: 10.3389/fpls.2025.1460205 (PMC11814202; doi:10.3389/fpls.2025.1460205)
Supplement: Supplementary file 2 [file DataSheet2.xlsx]

## Sheet: Supplementary Table 2
Supplementary Table 2. Primer sequences
Primer name	Primer sequences
MsKNOX1a qPCR-F	CCAACTGTAATAACAACACCTCTTC
MsKNOX1a qPCR-R	GAAATAGTAACCTAAACCAGGAGTG
MsKNOX1b qPCR-F	CCACTAACAATAACAACACCTCTTC
MsKNOX1b qPCR-R	GGATTTGACAGAAGAAGAAGAAGAG
MsKNOX2 qPCR-F	TTCTAGGCCAAATTTCTTGTACTCC
MsKNOX2 qPCR-R	GTTGCTGTTGTACTTGATCAGGTTG
MsKNOX6a qPCR-F	CTACACTCAACACCAGAACAACACC
MsKNOX6a qPCR-R	TATTTCACATTTTGCACATGACTCC
MsKNOX6b qPCR-F	AATTGATGTGCATGAAAACAACCTA
MsKNOX6b qPCR-R	CCTAGATATCCACTATACTTGCGCA
MsKNOX7 qPCR-F	ACTACAACAGTTTCCTCATGTCCAC
MsKNOX7 qPCR-R	CTTTCATGATATTAGATGCCACGTC
MsKNOX8-a qPCR-F	CTTTCATGATATTAGATGCCACGTC
MsKNOX8-a qPCR-R	CTCACAACAAGGAGAGAAAATCTAG
MsKNOX8-b qPCR-F	AAACACTTCACATGTACACGCTCAC
MsKNOX8-b qPCR-R	GACCTTATTTTTGCTTTTCTTTTCC
MsKNOX8-c qPCR-F	GTCAAATCCTTCTTACTGTTTCCTT
MsKNOX8-c qPCR-R	GAGAAAGAGTAGTAAATTGTGAGCG
MsActin qPCR-F	AAAAGGATGCCTATGTTGGTG
MsActin qPCR-R	TAAGTGGAGCCTCAGTTAGAAGTA

## Sheet: Supplementary Table 3
Supplementary Table 3. The expression of all different expressed genes in Algonquin and Chuancao No.7 shoot apical.
Gene ID	Algonquin average FPKM	Chuancao No.7average FPKM	Log2FC (Chuancao No.7-SAM/Algonquin-SAM)	Qvalue(Algonquin-SAM vs Chuancao No.7-SAM)	Pvalue(Algonquin-SAM vs Chuancao No.7-SAM)
Msa_10002	0.06	0.32	1.78142	0.0467663	0.012599
Msa_10007	0.696	2.03	1.50358	7.78376e-05	9.51702e-06
Msa_10020	4.456	12.28	1.45021	1.12706e-06	1.00448e-07
Msa_10023	0	0.233	3.00079	0.000898635	0.000139019
Msa_10060	3.596	7.243	1.03554	1.55529e-10	8.44391e-12
Msa_10062	2.066	0.9	-1.15132	4.90137e-05	5.75857e-06
Msa_10069	2.343	1	-1.14515	0.00627642	0.00122153
Msa_1008	0.92	0.346	-1.27949	0.0151176	0.0033365
Msa_10086	5.416	0.756	-2.65128	8.27212e-11	4.38509e-12
Msa_10090	6.316	13.04	1.0753	1.77481e-25	3.54031e-27
Msa_10091	11.996	5.093	-1.2016	3.76748e-37	4.44324e-39
Msa_10094	1.666	0.713	-1.16591	1.45345e-05	1.55662e-06
Msa_10106	2.896	0.51	-2.28598	3.49918e-06	3.39181e-07
Msa_10116	1.253	5.66	2.14829	1.85215e-13	7.76578e-15
Msa_10126	3.473	1.046	-1.62632	1.25199e-05	1.32483e-06
Msa_10130	0.736	0.18	-1.76862	0.0042702	0.000789889
Msa_10136	1.406	0.393	-1.78487	1.10392e-08	7.44117e-10
Msa_10141	0.3	0	-3.57795	2.38046e-05	2.63947e-06
Msa_10160	0.22	0	-3.23485	0.000214644	2.88278e-05
Msa_10190	0.423	4.713	3.44862	1.24515e-38	1.41026e-40
Msa_10198	0.293	0.653	1.11543	0.0177167	0.00401029
Msa_10213	0.38	0	-3.86773	2.59846e-06	2.47329e-07
Msa_10227	1.16	0.476	-1.19318	0.00986853	0.00204117
Msa_10232	2.676	0.633	-1.99224	1.42934e-10	7.72813e-12
Msa_1025	0.606	4.14	2.76707	7.20427e-41	7.42708e-43
Msa_10316	3.44	11.34	1.74468	5.17298e-46	4.34421e-48
Msa_10318	2.913	7.596	1.41055	1.1215e-28	1.91101e-30
Msa_10327	0.286	0	-3.10444	0.000530704	7.76755e-05
Msa_10342	0.356	2.606	2.82206	1.15388e-26	2.14919e-28
Msa_10343	0.89	0.336	-1.28566	0.00503868	0.000951303
Msa_10353	0.84	1.86	1.10383	0.0357929	0.00913765
Msa_10354	2.85	0.786	-1.73703	7.92964e-06	8.12329e-07
Msa_10355	0.746	0.113	-2.13639	0.00605294	0.00117197
Msa_10364	0.253	0	-3.40779	7.24404e-05	8.80262e-06
Msa_10370	1.29	2.66	1.06684	1.89673e-08	1.32327e-09
Msa_10380	2.573	0.876	-1.48667	1.34182e-07	1.04472e-08
Msa_10394	0.876	2.193	1.32655	1.67927e-07	1.32521e-08
Msa_10398	10.646	2.33	-2.11362	1.57152e-17	4.85719e-19
Msa_10408	0	1.036	5.43391	1.46612e-14	5.5927e-16
Msa_10416	0.58	1.373	1.23966	0.000336495	4.71089e-05
Msa_10424	0.596	0	-4.31308	6.27182e-08	4.70205e-09
Msa_10426	1.01	2.68	1.3698	0.00119432	0.000190565
Msa_10432	3.956	1.703	-1.16272	7.44654e-06	7.59963e-07
Msa_10447	0.086	0	-2.15421	0.0281686	0.00689222
Msa_10452	0	0.47	2.22966	0.0212472	0.00495115
Msa_10466	1.506	0.2	-2.77546	2.79178e-15	1.00592e-16
Msa_10482	1.896	0	-5.70746	2.27194e-15	8.13074e-17
Msa_10497	1.02	0.386	-1.27759	0.00515946	0.000976519
Msa_10504	0.52	1.056	1.0259	0.0026776	0.000468508
Msa_1051	0.536	1.766	1.72397	5.17407e-09	3.36143e-10
Msa_10525	0.896	1.863	1.04688	0.00539102	0.00102649
Msa_10530	0.853	0.393	-1.05933	0.00551069	0.00105263
Msa_10560	0.136	2.2	3.89659	1.4624e-23	3.19367e-25
Msa_10567	1.433	3.793	1.39981	2.03826e-06	1.90402e-07
Msa_10571	0.386	0.1	-1.76917	0.00565342	0.00108392
Msa_1058	1.096	3.373	1.5474	0.000782484	0.0001193
Msa_10592	1.39	2.996	1.07004	0.0340683	0.00861441
Msa_10604	0	0.433	3.89737	2.51363e-06	2.38795e-07
Msa_10609	0	0.383	3.53376	4.17645e-05	4.84658e-06
Msa_10613	2.73	0.12	-4.10421	2.97403e-17	9.30687e-19
Msa_10617	0.246	0.733	1.47668	0.018374	0.00417925
Msa_10626	3.323	7.82	1.26026	3.12546e-23	6.90818e-25
Msa_10637	0.606	0.1	-2.26265	0.000900459	0.000139338
Msa_1064	1.506	0.556	-1.38546	3.97634e-07	3.30776e-08
Msa_10644	0.083	0.39	1.9621	0.00199107	0.000337048
Msa_10645	2.173	0.283	-2.81224	3.23581e-14	1.27646e-15
Msa_10663	0.906	0.29	-1.53093	0.000394686	5.62588e-05
Msa_10699	0.416	0	-2.07315	0.0342983	0.00868137
Msa_10703	15.806	7.213	-1.09721	1.62506e-41	1.61915e-43
Msa_10706	7.94	16.143	1.03517	5.90717e-05	7.04719e-06
Msa_10709	1.04	0	-5.32418	1.06362e-13	4.37957e-15
Msa_10711	0.86	0.14	-2.41505	1.076e-06	9.5612e-08
Msa_10713	4.016	1.273	-1.60639	2.54558e-13	1.07819e-14
Msa_10714	4.446	1.74	-1.28108	5.50265e-05	6.52768e-06
Msa_10718	2.133	0.15	-3.26363	8.09521e-08	6.15466e-09
Msa_10732	0.06	0.666	2.7312	0.000268348	3.6679e-05
Msa_10743	0.423	0.053	-2.59154	0.000146771	1.88913e-05
Msa_10765	0.273	0	-3.55803	2.46992e-05	2.7477e-06
Msa_10771	0.813	2.03	1.32108	9.04233e-06	9.35141e-07
Msa_10782	1.27	0.166	-2.7702	2.72828e-11	1.37693e-12
Msa_10801	0.463	0.036	-2.11252	0.0288163	0.00707647
Msa_10810	1.99	0.883	-1.0531	0.0448695	0.0119913
Msa_10836	0.81	0.293	-1.33893	0.010374	0.00216028
Msa_10841	0.83	0.253	-1.60641	0.000759986	0.000115453
Msa_10843	5.846	2.42	-1.21593	7.29649e-06	7.4361e-07
Msa_10861	0.086	0	-2.01677	0.0427002	0.0112891
Msa_10869	0.9	0.106	-2.52288	0.000594556	8.79278e-05
Msa_10871	11.803	5.71	-1.01112	2.06989e-14	8.03057e-16
Msa_10878	1.353	2.93	1.1141	0.000495433	7.19188e-05
Msa_10883	3.456	0.36	-3.14557	5.64277e-27	1.04069e-28
Msa_10890	0.336	1.686	2.28475	2.78514e-12	1.29689e-13
Msa_10895	0	1.963	6.06	1.09397e-18	3.13871e-20
Msa_10903	0.276	0.993	1.70039	0.00353518	0.000637874
Msa_10909	0.623	1.593	1.3448	1.96936e-05	2.14981e-06
Msa_10922	6.53	2.606	-1.28979	4.17178e-23	9.27176e-25
Msa_10925	0.256	0	-3.36465	9.6894e-05	1.20388e-05
Msa_10933	3.093	0.456	-2.52543	6.78753e-08	5.11067e-09
Msa_10942	0.66	0.03	-2.24088	0.0206677	0.0047951
Msa_10958	1.696	0.776	-1.07949	0.000653287	9.75302e-05
Msa_10959	2.71	1.033	-1.33342	2.56515e-10	1.42656e-11
Msa_10961	0	0.46	2.19538	0.023645	0.00561904
Msa_10967	1.576	3.99	1.31395	0.000626618	9.31918e-05
Msa_10992	6.22	3.003	-1.00932	1.00812e-07	7.7486e-09
Msa_10998	4.61	0	-6.71376	6.61345e-23	1.48732e-24
Msa_1100	1.003	0.046	-4.07332	1.24821e-19	3.38074e-21
Msa_11001	0.23	1.853	2.33889	0.00310796	0.000552593
Msa_11046	1.633	3.396	1.07257	2.12176e-05	2.33278e-06
Msa_11069	0.163	5.663	5.08947	2.45845e-60	1.35472e-62
Msa_11075	0.356	0.023	-2.73014	0.00117358	0.000187018
Msa_11086	0.45	0.993	1.12015	0.00181133	0.000303527
Msa_11088	0.926	2.74	1.57455	1.82125e-11	9.0509e-13
Msa_11091	1.52	3.663	1.25576	0.000279781	3.83896e-05
Msa_11098	0.803	0	-2.37157	0.0132172	0.00285473
Msa_11111	5.303	0.186	-4.71453	1.36979e-50	9.99927e-53
Msa_11118	3.65	0.996	-1.7261	8.04052e-05	9.86693e-06
Msa_11121	0.396	0.093	-1.72936	0.0148056	0.00325562
Msa_11126	2.606	1.183	-1.10001	3.44472e-07	2.84241e-08
Msa_11142	1.12	0	-5.49461	4.20723e-15	1.53475e-16
Msa_11146	0.423	2.93	2.6258	2.13438e-09	1.32197e-10
Msa_11166	1.146	2.836	1.31104	2.97851e-06	2.86047e-07
Msa_11184	12.786	3.773	-1.71488	5.9464e-28	1.03502e-29
Msa_11188	1.263	0.493	-1.22616	0.0231822	0.00549348
Msa_11202	0.44	0.06	-2.56441	6.43196e-05	7.72682e-06
Msa_11211	1.806	0.61	-1.46531	0.000408818	5.84726e-05
Msa_11213	1.883	5.34	1.49815	1.15622e-08	7.82662e-10
Msa_11226	1.453	0.306	-2.04809	0.000111814	1.40691e-05
Msa_11247	1.61	0.62	-1.25237	0.00941953	0.0019374
Msa_11251	0.436	2.176	2.29071	3.68547e-14	1.46208e-15
Msa_11265	0.45	0.943	1.05669	0.0176674	0.00399806
Msa_11295	0.04	0.403	1.99596	0.0389677	0.0101232
Msa_11298	21.443	6.466	-1.60959	6.54904e-05	7.88084e-06
Msa_11302	0.02	0.416	3.28936	6.57419e-06	6.64651e-07
Msa_11318	0.806	0	-2.40783	0.0116574	0.00247256
Msa_11319	4.203	1.616	-1.33665	1.51341e-12	6.87788e-14
Msa_11324	4.693	1.626	-1.43661	7.79748e-05	9.5449e-06
Msa_11355	0.89	0.19	-2.01341	0.000430083	6.17853e-05
Msa_11366	1.466	3.216	1.1485	3.31871e-06	3.20676e-07
Msa_11368	0	4.263	6.38419	2.23096e-19	6.13323e-21
Msa_11374	0.633	0.16	-1.81552	0.000536108	7.85471e-05
Msa_11379	26.09	12.456	-1.02297	7.39733e-08	5.5985e-09
Msa_11400	14.45	33.466	1.24204	4.00426e-69	1.79129e-71
Msa_11403	4.39	0.76	-2.37807	2.04724e-10	1.12604e-11
Msa_11418	0.433	0.026	-2.66645	0.00163224	0.000270463
Msa_11421	3.92	0.686	-2.40218	1.03018e-12	4.61266e-14
Msa_11430	0.976	1.98	1.01125	0.0192346	0.0044055
Msa_11431	0.666	1.833	1.36697	0.0115918	0.00245626
Msa_11465	5.493	2.093	-1.34227	8.5919e-10	5.08571e-11
Msa_11468	0.58	1.663	1.5224	3.11839e-08	2.23643e-09
Msa_11475	2.056	0.89	-1.16967	4.6164e-07	3.87305e-08
Msa_11503	0.006	2.746	6.43788	8.77694e-22	2.10772e-23
Msa_11511	0.52	1.17	1.16226	0.00807315	0.00162894
Msa_11516	1.443	0	-5.222	3.51466e-12	1.6516e-13
Msa_11529	1.583	4.886	1.63952	1.1464e-14	4.3358e-16
Msa_11532	0.733	0.223	-1.52196	0.00926234	0.00190034
Msa_11533	10.16	4.75	-1.05432	1.55903e-08	1.07467e-09
Msa_11545	1.173	0.506	-1.14236	0.00103269	0.000162403
Msa_11546	0.496	0.133	-1.74964	0.00275338	0.000483503
Msa_11553	3.396	0	-6.84564	1.09819e-26	2.04324e-28
Msa_11559	0.193	0.723	1.83898	0.000162989	2.12473e-05
Msa_1156	0.37	0.786	1.08592	0.00175675	0.000293559
Msa_11565	2.01	0.716	-1.34427	0.0136716	0.00296567
Msa_11569	0.763	0	-4.12087	6.21562e-07	5.32093e-08
Msa_1157	0	0.55	4.87838	2.11759e-10	1.1669e-11
Msa_11570	5.54	13.47	1.30097	4.51109e-14	1.80888e-15
Msa_11577	0.496	0.123	-1.74064	0.0102334	0.0021262
Msa_11579	0.55	0	-2.25211	0.0197427	0.00454557
Msa_11599	0	0.176	2.90466	0.00134564	0.000217939
Msa_11600	0.403	0	-4.0526	4.40951e-07	3.68961e-08
Msa_11612	0.13	0.383	1.40476	0.0424573	0.0112094
Msa_11632	0.326	0.933	1.47995	0.000104978	1.31407e-05
Msa_11645	0	0.596	4.22708	1.63404e-07	1.28719e-08
Msa_11653	1.413	0.67	-1.00491	0.00627642	0.00122162
Msa_11659	3.033	0.533	-2.4145	1.3792e-18	3.97952e-20
Msa_11670	0.936	7.093	2.9401	3.40773e-65	1.66995e-67
Msa_11675	0.196	0	-2.92808	0.00121592	0.000194408
Msa_11679	1.333	0.04	-3.96023	4.99538e-09	3.23924e-10
Msa_11701	0.003	0.333	1.99692	0.0426847	0.0112833
Msa_11704	0.306	0.023	-2.40965	0.00751157	0.00149853
Msa_11718	1.183	2.76	1.18912	0.00342244	0.000614771
Msa_11723	0.056	1.176	3.00321	0.000320555	4.46622e-05
Msa_11751	0.483	0.11	-1.82667	0.00725183	0.00143727
Msa_11755	0.47	1.13	1.23062	0.00697072	0.00137645
Msa_1177	0.24	0.806	1.55767	0.0174907	0.00394954
Msa_11778	0.603	0.043	-2.64585	0.00170073	0.000283161
Msa_11782	0.713	0	-4.73714	3.74382e-10	2.13154e-11
Msa_11795	3.09	1.27	-1.17305	0.0137524	0.00298598
Msa_11807	4.333	1.583	-1.38928	6.48301e-07	5.56037e-08
Msa_11809	6.586	18.473	1.49308	5.38282e-11	2.80529e-12
Msa_11811	0.92	0.283	-1.57513	0.000226745	3.05813e-05
Msa_11818	0.006	0.223	3.27263	0.000169013	2.21632e-05
Msa_11823	0.766	0.273	-1.35704	0.00739251	0.00147042
Msa_11847	5	2.096	-1.18598	0.000226745	3.05867e-05
Msa_11854	0.513	0	-2.21773	0.0220242	0.00517308
Msa_11857	0.786	0	-2.44789	0.0101406	0.00210446
Msa_11858	3.043	0.133	-4.21637	1.82985e-25	3.65382e-27
Msa_11861	12.736	3.796	-1.70745	1.33698e-56	8.3733e-59
Msa_1190	0.203	0.046	-1.70258	0.0413979	0.0108716
Msa_11903	0.44	0	-3.88407	2.68127e-06	2.5592e-07
Msa_11913	1.486	0.15	-2.53141	0.0011385	0.000180456
Msa_11916	3.42	1.27	-1.37958	4.08733e-10	2.33875e-11
Msa_11930	2.76	1.24	-1.09721	2.82741e-05	3.17357e-06
Msa_11931	6.883	19.083	1.49087	3.16699e-21	7.88222e-23
Msa_11972	1.423	0.42	-1.60051	0.00274322	0.000481552
Msa_11982	0	0.706	2.38694	0.0125519	0.00269113
Msa_11996	2.26	0.93	-1.21996	5.08902e-05	5.9956e-06
Msa_12003	4.113	0.696	-2.47253	4.16308e-23	9.24395e-25
Msa_1201	4.756	9.723	1.0591	2.47844e-19	6.8287e-21
Msa_1202	0.493	0.203	-1.20904	0.0044262	0.000823337
Msa_12040	5.23	2.293	-1.12547	0.000114431	1.4424e-05
Msa_12052	1.7	0.37	-2.1027	1.11291e-10	5.96295e-12
Msa_12060	12.846	3.216	-1.94738	6.87176e-32	1.00466e-33
Msa_12061	2.403	0.726	-1.62584	6.09474e-06	6.12336e-07
Msa_1207	0.826	0.04	-2.92973	0.000471517	6.81979e-05
Msa_12082	0.5	0	-3.49252	6.14552e-05	7.35279e-06
Msa_12095	0.776	1.583	1.01366	0.012585	0.00269925
Msa_12104	0.253	0.01	-2.96022	0.000560257	8.23997e-05
Msa_12117	1.556	0	-5.56294	9.63067e-15	3.62088e-16
Msa_12121	3.773	0	-7.0403	2.60261e-29	4.2919e-31
Msa_12141	0.626	1.416	1.17639	0.000427152	6.12773e-05
Msa_12150	1.11	3.48	1.66347	6.02815e-17	1.92812e-18
Msa_12155	2.233	4.503	1.03707	1.70727e-12	7.79013e-14
Msa_12159	3.34	0.883	-1.83319	2.88575e-08	2.05668e-09
Msa_12192	0	0.216	3.21035	0.000254156	3.46151e-05
Msa_12201	0.303	0	-1.95068	0.0486838	0.0132007
Msa_12203	7.736	2.236	-1.74744	2.89981e-35	3.66758e-37
Msa_12223	1.806	11.026	2.54344	5.80723e-15	2.1444e-16
Msa_12227	10.896	5.163	-1.04463	6.91709e-28	1.21101e-29
Msa_12251	3.26	0	-6.8656	1.79611e-27	3.22124e-29
Msa_12252	0.24	0.01	-2.9248	0.000691776	0.000103966
Msa_12253	1.923	0.026	-5.42187	8.29691e-22	1.99076e-23
Msa_12285	7.936	0.06	-2.67935	0.00420928	0.00077706
Msa_12286	1.263	0.51	-1.21897	0.0118033	0.00250807
Msa_12291	0.4	0	-3.92995	1.44378e-06	1.31258e-07
Msa_12298	1.84	0.406	-1.99368	3.22535e-05	3.65892e-06
Msa_12320	4.213	1.916	-1.09453	1.55727e-10	8.46412e-12
Msa_12324	0.603	2.07	1.73196	8.24283e-06	8.46089e-07
Msa_12327	1.68	0.763	-1.06745	0.00392338	0.000717519
Msa_12334	0.02	0.24	2.16843	0.0196804	0.00452842
Msa_12340	2.743	1.073	-1.24763	0.00337994	0.000606465
Msa_12352	2.563	6.206	1.2627	0.000179984	2.37519e-05
Msa_12362	0.896	0.38	-1.13871	0.00667375	0.00131022
Msa_12367	1.113	0	-5.33793	1.0142e-13	4.16783e-15
Msa_12379	0.44	0.116	-1.64689	0.0293768	0.0072416
Msa_1238	0.25	0	-4.23192	7.99514e-08	6.07207e-09
Msa_12380	0	0.223	3.20152	0.000269239	3.68117e-05
Msa_12384	1.983	0.713	-1.40161	8.41387e-06	8.65185e-07
Msa_12385	6.696	14.846	1.17369	4.43516e-18	1.3203e-19
Msa_12392	1	0.08	-2.76971	0.000403224	5.75741e-05
Msa_12408	4.2	1.946	-1.03521	0.00658436	0.00128966
Msa_12409	0.326	1.843	2.42771	1.2044e-11	5.91194e-13
Msa_12425	2.47	0.57	-2.05042	8.92604e-15	3.33599e-16
Msa_12427	4.856	1.876	-1.32903	7.94128e-15	2.95503e-16
Msa_12429	1.366	0.413	-1.59993	0.00031292	4.3484e-05
Msa_12437	1.003	2.653	1.34131	0.00542722	0.00103459
Msa_12463	0.136	0.496	1.68011	0.00646509	0.00126268
Msa_12468	1.916	0.57	-1.65846	1.95741e-05	2.13537e-06
Msa_12471	0.693	0.213	-1.49257	0.0264345	0.00639751
Msa_12474	14.136	2.773	-2.30435	5.20872e-56	3.34687e-58
Msa_12476	0.526	0.026	-3.5815	2.16556e-07	1.73363e-08
Msa_12479	5.006	0.523	-3.20648	2.01908e-51	1.44106e-53
Msa_12482	0.67	2.563	1.92601	9.27468e-13	4.13201e-14
Msa_12483	1.803	4.343	1.2677	2.07625e-05	2.27725e-06
Msa_12487	1.226	0.216	-2.29992	1.89696e-06	1.75852e-07
Msa_12488	0.46	1.123	1.22889	0.0202287	0.00467968
Msa_12489	0.886	0	-4.11551	7.50904e-07	6.51061e-08
Msa_1249	0.766	1.543	1.00977	0.00350189	0.000630965
Msa_12496	1.85	4.006	1.13923	2.31556e-11	1.16298e-12
Msa_12505	1.99	0.806	-1.23543	0.000300931	4.16649e-05
Msa_12523	0.256	0.02	-2.50743	0.0027174	0.000476411
Msa_12526	4.353	1.043	-1.7854	0.003852	0.000702898
Msa_12532	0.433	1.776	1.80209	0.00492283	0.000926627
Msa_12533	1.103	0.48	-1.13061	0.00165624	0.000274776
Msa_12538	13.95	27.806	1.02262	1.98794e-17	6.17251e-19
Msa_1255	1.473	3.573	1.29475	8.08863e-09	5.38156e-10
Msa_12555	9.603	40.83	2.01533	7.67301e-08	5.81182e-09
Msa_1256	0.123	0.01	-2.26082	0.0162448	0.00362565
Msa_12572	2.503	14.263	2.49579	1.55388e-27	2.78364e-29
Msa_12577	1.483	3.943	1.38267	0.000156474	2.02963e-05
Msa_12590	4.506	10.036	1.17848	8.36586e-15	3.11752e-16
Msa_12591	0.77	0.033	-3.31351	9.53928e-06	9.90769e-07
Msa_12594	0.086	0.636	2.59681	1.9159e-05	2.08531e-06
Msa_12607	1.183	0.303	-1.86534	2.21136e-06	2.08415e-07
Msa_12624	2.826	5.963	1.03994	0.0313693	0.00782734
Msa_12625	7.596	16.073	1.10942	1.29825e-23	2.81673e-25
Msa_12627	1.343	3.176	1.2321	0.000328447	4.5902e-05
Msa_12634	1.323	0.336	-1.90811	1.55845e-07	1.22477e-08
Msa_12642	4.783	1.63	-1.48499	4.8381e-07	4.07282e-08
Msa_12644	5.193	0.713	-2.67403	1.73139e-11	8.59023e-13
Msa_12656	2.546	1.09	-1.16609	9.75286e-05	1.21289e-05
Msa_12663	0.276	0.813	1.46647	0.0155609	0.00344858
Msa_12670	0	0.603	4.58014	2.26262e-09	1.40462e-10
Msa_12675	0.18	0.72	1.88995	0.00121455	0.000194114
Msa_12682	0.39	1.766	1.84322	0.0110936	0.00233675
Msa_12684	1.083	0.49	-1.09279	0.00314295	0.000559582
Msa_12688	1.256	2.603	1.01274	0.0408191	0.0106981
Msa_12694	2.35	1.07	-1.08439	0.000314453	4.37098e-05
Msa_12699	29.916	8.803	-1.72385	5.12875e-42	4.92237e-44
Msa_12701	2.863	1.14	-1.27754	4.36499e-09	2.80917e-10
Msa_12715	0.496	0.063	-2.36427	0.00144722	0.000236333
Msa_12734	2.07	0.026	-5.30014	1.95173e-22	4.50043e-24
Msa_12746	0.393	0.096	-1.61594	0.0413603	0.0108609
Msa_12747	4.796	1.713	-1.44398	8.59322e-20	2.30474e-21
Msa_12758	2.173	4.656	1.1043	4.13975e-05	4.80147e-06
Msa_12779	0.716	0.29	-1.19458	0.0249845	0.00598779
Msa_12797	0.506	0	-2.20873	0.0226723	0.00534824
Msa_12819	2.82	1.133	-1.2576	4.19367e-08	3.05194e-09
Msa_12830	1.993	0.156	-3.09464	9.63216e-07	8.50029e-08
Msa_12836	5.26	1.036	-2.28388	8.5151e-27	1.57908e-28
Msa_12837	1.26	2.75	1.15125	1.18887e-07	9.20316e-09
Msa_12842	0.236	0.023	-1.96248	0.0452336	0.0121024
Msa_12845	0.34	0.063	-1.94936	0.0100269	0.0020776
Msa_12863	0.52	0	-4.37305	1.91541e-08	1.33669e-09
Msa_12872	2.76	0.67	-1.72224	0.0108576	0.00227645
Msa_12885	7.02	2.943	-1.16736	0.00317005	0.000564793
Msa_12887	1.473	3.046	1.07045	9.22541e-08	7.07021e-09
Msa_12888	1.57	0.14	-2.94694	4.6368e-06	4.57656e-07
Msa_12898	1.856	0.27	-2.66466	1.67426e-12	7.63612e-14
Msa_129	0.753	2.433	1.53854	0.0102881	0.00213945
Msa_12903	6.583	13.993	1.10962	7.37752e-11	3.89135e-12
Msa_12915	2.923	0.326	-2.94957	7.20655e-12	3.47147e-13
Msa_12922	0.673	0.223	-1.49077	0.00421155	0.000777586
Msa_12942	1.096	0.24	-2.09827	6.30938e-08	4.73149e-09
Msa_12943	0.936	3.016	1.70372	2.66187e-14	1.04139e-15
Msa_12948	1.553	0.063	-3.26025	4.22637e-05	4.91052e-06
Msa_1295	3.966	1.163	-1.73489	3.92653e-35	4.99809e-37
Msa_12978	0.726	3.263	2.0782	4.65423e-07	3.90742e-08
Msa_12980	0.87	0	-4.95087	2.98463e-11	1.51298e-12
Msa_12983	2.12	0.996	-1.02377	0.0104802	0.00218623
Msa_12985	0.97	0.06	-3.69236	2.41993e-10	1.3394e-11
Msa_12986	0.973	0.416	-1.12027	0.0272509	0.00662945
Msa_13000	1.073	0.236	-2.09416	3.89459e-06	3.80598e-07
Msa_13001	0.153	0	-2.589	0.00577048	0.00110918
Msa_13004	3.036	8.95	1.49694	0.000579112	8.54555e-05
Msa_13005	0.946	0	-5.00284	1.77472e-11	8.81242e-13
Msa_13006	0.346	0.053	-2.12294	0.00368081	0.00066717
Msa_13014	0.153	1.36	2.98555	3.46179e-11	1.76683e-12
Msa_13016	1.426	0.116	-2.52849	0.00265114	0.0004635
Msa_13022	2.153	0.55	-1.92346	1.24953e-13	5.17811e-15
Msa_13039	0.03	0.513	3.29641	1.89516e-05	2.06013e-06
Msa_13076	0.643	1.403	1.11298	0.000521596	7.61835e-05
Msa_13083	0.306	0.01	-2.67802	0.00348821	0.000628004
Msa_13084	0.4	0.043	-2.01563	0.0340072	0.00859395
Msa_13090	0.753	1.913	1.34899	2.20442e-05	2.43128e-06
Msa_13101	1.536	3.473	1.18803	2.38535e-06	2.25638e-07
Msa_13111	27.813	11.523	-1.23696	2.77471e-39	3.08056e-41
Msa_13118	2.123	0.75	-1.44307	8.10485e-06	8.31431e-07
Msa_13129	0.38	0.03	-2.47623	0.00437828	0.000813088
Msa_13133	0.046	0.893	3.69251	5.12333e-09	3.32638e-10
Msa_13136	0.23	0	-3.26094	0.000180924	2.38907e-05
Msa_13146	0.64	0.133	-1.89213	0.00719957	0.00142603
Msa_13149	1.546	0.636	-1.17545	0.013926	0.00302794
Msa_1316	0.856	1.76	1.03881	0.00826218	0.00167347
Msa_13167	0.186	0	-2.86921	0.00159613	0.000263456
Msa_13186	37.71	17.933	-1.03848	1.62491e-56	1.02426e-58
Msa_13191	0.17	2.19	2.98168	2.44773e-05	2.72102e-06
Msa_13198	3.47	0	-6.91425	6.48785e-28	1.13454e-29
Msa_13206	7.723	23.23	1.59698	2.48809e-14	9.71376e-16
Msa_13209	14.386	31.436	1.15916	3.40192e-82	1.16213e-84
Msa_13216	7.73	0	-7.90909	4.33076e-40	4.65844e-42
Msa_13231	3.483	9.776	1.5121	2.89015e-32	4.14314e-34
Msa_1324	0.123	0.013	-2.34161	0.00593356	0.00114535
Msa_13240	16.71	1.966	-2.94027	4.15871e-19	1.15428e-20
Msa_13246	7.756	3.566	-1.08015	5.16618e-13	2.24278e-14
Msa_13252	2.016	0	-6.20567	8.47152e-21	2.1653e-22
Msa_13254	4.456	8.92	1.01901	2.03761e-06	1.90299e-07
Msa_13258	0.806	0.31	-1.27759	0.0192287	0.00440377
Msa_13261	10.676	3.473	-1.38612	0.0363056	0.00930028
Msa_13266	0.023	0.966	4.32885	5.96318e-11	3.11382e-12
Msa_13272	0.42	1.076	1.28639	0.0161548	0.0036021
Msa_13276	0	0.356	3.73455	7.67284e-06	7.84306e-07
Msa_13278	10.16	2.946	-1.74409	7.14624e-31	1.09128e-32
Msa_13294	4.806	1.733	-1.42649	4.66698e-19	1.30347e-20
Msa_13312	0.64	0.016	-3.95216	4.34617e-08	3.16911e-09
Msa_13331	10.04	3.763	-1.32925	0.000221339	2.97854e-05
Msa_13405	0.366	0	-3.62331	1.9159e-05	2.08541e-06
Msa_13407	1.603	0.673	-1.17429	0.00341315	0.000612894
Msa_13412	1.04	0.063	-3.27304	1.28712e-06	1.15916e-07
Msa_13422	3.276	0	-6.74756	1.28047e-25	2.5386e-27
Msa_13428	0.61	0.24	-1.19909	0.046772	0.0126015
Msa_13431	0.4	1.063	1.31427	0.0301525	0.00747083
Msa_13452	0.396	0	-3.25006	0.000251445	3.42152e-05
Msa_13468	1.333	0.523	-1.29326	9.53952e-05	1.18383e-05
Msa_13469	1.756	0	-3.82889	9.53928e-06	9.90593e-07
Msa_1354	0.313	0.083	-1.78786	0.000683919	0.00010259
Msa_13541	1.746	4.236	1.2884	2.25829e-07	1.81429e-08
Msa_13544	1.07	0.34	-1.60583	8.32357e-05	1.0238e-05
Msa_13548	3.17	0.52	-2.52777	1.68761e-22	3.87081e-24
Msa_13550	16.323	5.87	-1.43058	1.56014e-17	4.81883e-19
Msa_1357	1.933	5.75	1.59703	2.11815e-49	1.57207e-51
Msa_13577	5.726	2.316	-1.25159	5.87356e-08	4.37838e-09
Msa_13584	0.293	0.006	-2.88899	0.00107334	0.000169429
Msa_13602	1.19	0.433	-1.32422	0.0204917	0.00474887
Msa_13605	5.916	1.803	-1.5924	0.000164748	2.15336e-05
Msa_13607	0	0.67	4.57031	3.40837e-09	2.16302e-10
Msa_13642	0.413	1.326	1.64362	0.000126871	1.61313e-05
Msa_13666	1.78	0.62	-1.43376	0.000427659	6.13588e-05
Msa_13670	4.73	0.746	-2.59252	4.27023e-31	6.46885e-33
Msa_13675	6.726	2.03	-1.66356	1.52123e-11	7.52279e-13
Msa_13680	0.473	2.393	2.29376	6.24169e-13	2.7262e-14
Msa_13713	2.366	4.706	1.01837	2.62681e-12	1.21996e-13
Msa_13720	1.62	0.116	-2.92805	7.04209e-05	8.5343e-06
Msa_13729	1.526	0.346	-1.96368	0.000105527	1.32137e-05
Msa_13737	1.276	0.483	-1.31519	0.00100467	0.000157363
Msa_1376	0.45	0.09	-2.05243	0.000174469	2.29497e-05
Msa_13763	10.91	3.496	-1.59883	1.43201e-23	3.1244e-25
Msa_13786	0.443	0	-4.04388	5.30795e-07	4.50613e-08
Msa_13788	0.92	0	-4.71318	1.18398e-09	7.12856e-11
Msa_13790	5.973	13.28	1.17855	2.00909e-18	5.85009e-20
Msa_13795	1.826	0	-5.77727	2.45987e-16	8.16305e-18
Msa_13804	0.666	0.216	-1.41789	0.0221583	0.00521212
Msa_13812	1.056	4.176	1.96545	7.00982e-13	3.07737e-14
Msa_13821	3.543	1.513	-1.18636	5.90818e-07	5.04452e-08
Msa_13823	0.17	0.023	-1.9269	0.0378858	0.00978826
Msa_13828	2.456	1.05	-1.18557	2.82168e-07	2.29962e-08
Msa_13833	0.246	1.02	1.92024	9.86684e-05	1.22746e-05
Msa_13853	0	0.306	3.57698	2.39398e-05	2.65631e-06
Msa_13858	1.596	0.68	-1.13261	0.010578	0.00221006
Msa_13869	2.15	0.793	-1.31017	0.00911301	0.00186619
Msa_1388	0.6	1.41	1.22543	0.00142058	0.000231578
Msa_13880	0.13	0.006	-2.11196	0.0289923	0.00712855
Msa_13887	0.796	4.87	2.59539	7.72706e-27	1.43137e-28
Msa_13919	2.343	1.093	-1.04177	0.0011617	0.000184793
Msa_1392	0.446	0.193	-1.09446	0.0108345	0.00227028
Msa_13937	0.706	0.026	-4.1699	1.41694e-09	8.61476e-11
Msa_13951	1.84	0.49	-1.82911	4.03946e-07	3.36355e-08
Msa_13954	0.996	0.37	-1.26303	0.0390699	0.0101518
Msa_13955	2.66	0	-6.51474	1.52435e-23	3.33205e-25
Msa_13956	0.353	0	-2.01782	0.0403131	0.0105383
Msa_13958	0.796	0.236	-1.6093	0.00144387	0.000235728
Msa_13959	0.396	0.08	-2.00626	0.00234277	0.000404111
Msa_13960	0.833	0.026	-4.11873	4.49293e-10	2.58271e-11
Msa_13965	0.373	0.81	1.08594	0.00782075	0.0015707
Msa_13966	0.726	3.26	2.17269	4.66698e-19	1.3029e-20
Msa_13974	1.743	0.456	-1.85596	9.68948e-08	7.43965e-09
Msa_13988	9.31	4.28	-1.07659	2.11094e-09	1.30616e-10
Msa_13991	0.756	0	-4.61231	2.44469e-09	1.52312e-10
Msa_13994	1.803	0.806	-1.10637	0.000679574	0.000101883
Msa_14002	0.796	0.043	-2.98235	0.000198565	2.64948e-05
Msa_14019	0	1.88	6.03821	6.65957e-19	1.88362e-20
Msa_14020	1.813	4.94	1.42956	1.40774e-05	1.50138e-06
Msa_14028	2.146	0.573	-1.72695	0.000816276	0.00012505
Msa_14029	0.406	0.02	-3.01148	0.000352892	4.96771e-05
Msa_1403	2.27	1.003	-1.13516	5.65261e-12	2.69648e-13
Msa_14035	0.103	0	-2.14836	0.0286829	0.00703624
Msa_14054	5.4	1.01	-2.36905	7.88118e-31	1.20993e-32
Msa_14069	0.073	0.346	2.07699	0.003128	0.000556348
Msa_14076	0.593	0.266	-1.03639	0.0346024	0.00877601
Msa_14095	3.953	9.68	1.31646	7.28444e-22	1.74042e-23
Msa_14107	2.26	8.963	1.98709	9.99597e-19	2.85576e-20
Msa_14108	0.866	0.18	-2.07985	0.000116781	1.47558e-05
Msa_14123	1.686	0.616	-1.29264	0.0302345	0.00749792
Msa_14131	0.113	0.626	1.85503	0.0344682	0.00873427
Msa_14133	2.676	0.93	-1.41833	0.000717424	0.00010836
Msa_14134	0.22	0.01	-2.55223	0.0055205	0.00105541
Msa_14139	0.186	0	-2.97413	0.000921698	0.00014313
Msa_14148	0.306	1.733	2.39076	5.52094e-08	4.08971e-09
Msa_14152	1.503	0.16	-2.56646	0.000424821	6.09257e-05
Msa_14157	1.223	0.556	-1.05784	0.0196308	0.00451383
Msa_14176	3.346	1.496	-1.11589	7.2847e-10	4.2764e-11
Msa_14179	2.056	0.793	-1.31478	2.18227e-07	1.74745e-08
Msa_1420	2.72	5.74	1.08923	1.61623e-06	1.48284e-07
Msa_1421	0.593	0.026	-3.29826	1.53593e-05	1.6512e-06
Msa_14212	1.726	0.016	-5.39358	1.47275e-18	4.25544e-20
Msa_14220	0.42	0	-2.03052	0.0387348	0.0100478
Msa_14228	1.256	3.19	1.30725	0.00353656	0.000638219
Msa_14233	1.356	4.97	1.76535	0.000271334	3.71312e-05
Msa_14237	1.093	0.51	-1.03287	0.00390444	0.000713421
Msa_14238	9.923	0.47	-4.32303	1.72085e-88	5.17874e-91
Msa_14246	5.453	1.736	-1.53707	0.000204446	2.73315e-05
Msa_14258	2.99	0	-6.66545	4.23818e-25	8.62649e-27
Msa_14283	1.33	0.606	-1.05116	0.0162613	0.00363092
Msa_14286	0.823	5.86	2.77439	5.71791e-19	1.6103e-20
Msa_14287	0.216	1.766	2.42623	0.00121535	0.000194267
Msa_14289	0.756	0.153	-1.71178	0.0493306	0.0134172
Msa_1429	2.98	6.063	1.05278	5.85006e-14	2.36481e-15
Msa_14294	0.65	0.276	-1.12306	0.0359905	0.00919949
Msa_14296	0.773	0.116	-2.02634	0.0178443	0.00404243
Msa_14320	0.306	0	-3.56491	2.45767e-05	2.73357e-06
Msa_14337	0.936	0.44	-1.01347	0.00764316	0.00152866
Msa_14346	0.98	4.46	2.1187	1.98629e-08	1.38898e-09
Msa_14359	0.106	0.443	1.80809	0.0151143	0.00333348
Msa_14376	3.5	0.863	-1.94341	1.16999e-10	6.28546e-12
Msa_14380	7.363	0.286	-4.57918	4.35057e-57	2.6893e-59
Msa_14382	4.13	8.703	1.10247	3.23117e-23	7.14839e-25
Msa_14388	0.17	0.736	1.90988	0.000861839	0.000132643
Msa_14389	6.223	1.87	-1.6902	4.44046e-19	1.237e-20
Msa_14398	0.17	0.83	2.12435	0.000102333	1.27762e-05
Msa_14401	3.776	10.043	1.42964	9.7287e-17	3.15724e-18
Msa_14422	2.006	16.733	3.08321	1.303e-162	1.40424e-165
Msa_14437	0.74	0.143	-2.18355	0.000152891	1.97755e-05
Msa_14451	0.29	0	-3.06016	0.000664593	9.93396e-05
Msa_14483	2.656	6.17	1.23946	1.3473e-19	3.66284e-21
Msa_14493	0.496	28.03	2.58443	0.00605791	0.00117342
Msa_14507	1.98	0	-5.99748	1.99655e-18	5.80953e-20
Msa_14509	0.356	0.1	-1.60672	0.0348773	0.00885708
Msa_14516	2.51	0.406	-1.89168	0.0306951	0.00762962
Msa_14520	0.766	0.263	-1.35827	0.0402074	0.0105042
Msa_14521	0.72	0.323	-1.04389	0.0294361	0.00725742
Msa_14524	1.943	0.65	-1.51075	4.16878e-08	3.03254e-09
Msa_14528	0	2.143	6.2973	1.43414e-21	3.49064e-23
Msa_14529	1.22	2.576	1.06888	0.00376167	0.000683969
Msa_14535	0.713	3.726	2.34136	1.30119e-13	5.40542e-15
Msa_14551	1.036	2.16	1.02333	0.0379745	0.00981582
Msa_14557	0.3	0.006	-3.12298	0.000211315	2.83507e-05
Msa_14567	0.786	2.353	1.58326	7.57272e-10	4.45472e-11
Msa_14569	3.703	1.5	-1.256	9.27184e-12	4.50593e-13
Msa_14571	1.163	0.27	-1.954	8.56038e-06	8.81295e-07
Msa_14572	4.563	0.606	-2.8137	7.47602e-23	1.68586e-24
Msa_14598	1.203	0.056	-3.7628	1.11561e-10	5.9797e-12
Msa_14617	8.62	2.79	-1.566	2.03896e-11	1.01784e-12
Msa_14619	8.756	1.59	-2.4115	1.18444e-60	6.43051e-63
Msa_14624	1.866	4.503	1.28613	8.48993e-09	5.65892e-10
Msa_14629	0.396	0.13	-1.43415	0.024653	0.00589267
Msa_14638	17.423	7.52	-1.17806	4.15463e-39	4.63794e-41
Msa_14666	0.74	0.24	-1.49887	0.00252917	0.000439932
Msa_14676	2.083	0.033	-5.05333	4.49607e-17	1.42071e-18
Msa_14691	5.47	2.65	-1.0073	3.40428e-14	1.34776e-15
Msa_14692	1.046	2.916	1.42509	0.000988637	0.000154571
Msa_1470	1.34	0.573	-1.18109	5.76571e-08	4.29096e-09
Msa_14702	1.113	0.09	-2.06049	0.0334948	0.00843789
Msa_14729	2.623	0.983	-1.35198	5.07719e-07	4.29681e-08
Msa_1473	0.1	0	-2.3262	0.0158545	0.00352366
Msa_14731	0.963	0.353	-1.34391	0.00209619	0.000356889
Msa_14747	7.1	2.02	-1.73832	3.15193e-10	1.77532e-11
Msa_14750	3.123	0.79	-1.91548	1.01343e-15	3.51967e-17
Msa_14758	0.253	0	-3.31745	0.000126449	1.60622e-05
Msa_14762	1.896	0.473	-1.94813	5.20743e-10	3.01884e-11
Msa_14763	2.713	1.193	-1.14244	1.90431e-06	1.76611e-07
Msa_14769	4.813	0.17	-4.47754	2.47246e-29	4.07225e-31
Msa_14789	0.926	0.103	-2.98183	9.34241e-09	6.26133e-10
Msa_14811	4.91	1.896	-1.32811	2.41221e-12	1.1149e-13
Msa_14812	0.426	1.713	1.94123	7.098e-07	6.13546e-08
Msa_14828	1.3	0.59	-1.0862	0.00106381	0.000167817
Msa_14830	0.256	1.136	2.02011	2.17364e-05	2.39467e-06
Msa_14849	0	0.1	2.25797	0.0199919	0.00461554
Msa_1485	2.116	0.436	-2.20318	1.35184e-16	4.42558e-18
Msa_14850	2.21	5.36	1.25622	0.00128244	0.000206608
Msa_14876	4.356	0	-7.07455	4.43036e-29	7.38708e-31
Msa_14884	0.113	0.416	1.64842	0.0193894	0.00444885
Msa_14888	6.823	0.533	-2.51979	0.00323682	0.000577611
Msa_14906	0	0.556	4.47692	6.01685e-09	3.93954e-10
Msa_14917	3.36	0.656	-2.29021	6.30171e-20	1.68117e-21
Msa_14924	1.23	0.35	-1.68683	0.000201234	2.68673e-05
Msa_14933	1.126	2.75	1.28416	3.71089e-05	4.25803e-06
Msa_14947	10.793	2.92	-1.84555	5.47023e-53	3.77073e-55
Msa_1495	0.066	0.283	1.85224	0.00258948	0.00045151
Msa_14952	0.273	0	-3.34945	0.000107796	1.35219e-05
Msa_14957	0	0.373	2.04962	0.0367976	0.00944364
Msa_14963	0	0.3	3.61673	1.64874e-05	1.77985e-06
Msa_14976	0.646	0.27	-1.18994	0.014749	0.00324196
Msa_14989	0.493	1.23	1.30433	0.000381477	5.42268e-05
Msa_15003	0.263	1.056	1.90248	4.65994e-05	5.45124e-06
Msa_15014	3.47	0.64	-2.35715	9.40549e-26	1.84939e-27
Msa_15020	6.39	2.63	-1.22955	2.02825e-07	1.61633e-08
Msa_15030	2.986	9.373	1.66672	1.01841e-23	2.18471e-25
Msa_15038	3.216	6.323	1.00357	6.86561e-15	2.54778e-16
Msa_15044	2.416	0.5	-2.1819	1.8286e-12	8.36606e-14
Msa_15067	0.57	0	-4.41312	1.32578e-08	9.06069e-10
Msa_15079	15.493	0	-6.99855	2.03664e-22	4.70036e-24
Msa_15080	1.726	7.08	2.04319	4.66804e-29	7.79288e-31
Msa_15095	0.913	2.34	1.2974	0.00840197	0.00170588
Msa_15109	1.35	0.196	-2.1494	0.00607329	0.00117692
Msa_15116	1.356	0.343	-1.68743	0.0121073	0.00258202
Msa_15121	5.48	2.263	-1.20641	0.000185308	2.4545e-05
Msa_15135	1.853	0.673	-1.38646	7.17795e-05	8.71646e-06
Msa_15136	13.616	4.466	-1.55099	9.73983e-13	4.34914e-14
Msa_15144	0.536	0	-4.34077	2.76411e-08	1.96718e-09
Msa_15158	8.103	2.97	-1.39607	2.1897e-12	1.00671e-13
Msa_15172	7.523	1.47	-2.27409	1.4641e-17	4.51623e-19
Msa_1518	0.323	1.18	1.87389	1.64306e-13	6.86571e-15
Msa_15206	5.593	2.573	-1.08293	4.86918e-16	1.65544e-17
Msa_15209	0	1.423	5.18986	5.13739e-12	2.44339e-13
Msa_1521	0.07	0	-2.46235	0.00949849	0.00195671
Msa_15217	1.036	0.08	-3.18149	1.20478e-06	1.08011e-07
Msa_15218	5.903	1.436	-1.82422	0.000683919	0.000102579
Msa_15228	5.66	15.483	1.47682	1.51833e-31	2.25378e-33
Msa_1523	1.893	0.853	-1.05942	0.0240895	0.00574182
Msa_15242	4.353	0.88	-2.2359	1.05731e-23	2.27031e-25
Msa_15265	1.55	4.06	1.32373	0.00763135	0.00152527
Msa_15274	0.636	0	-3.80831	6.97614e-06	7.07558e-07
Msa_1528	0.016	0.15	1.98858	0.0392932	0.0102214
Msa_15291	11.543	5.236	-1.08322	8.97256e-05	1.10818e-05
Msa_15300	0.896	0.083	-2.85988	2.77232e-05	3.10722e-06
Msa_15302	0.386	0.07	-2.03423	0.00673184	0.0013234
Msa_15327	0.526	0	-4.27155	5.97694e-08	4.45788e-09
Msa_15333	3.123	1.16	-1.39043	1.66502e-11	8.2474e-13
Msa_15347	0.673	0.073	-2.32313	0.00551249	0.00105342
Msa_15370	1.12	0.046	-3.36581	1.35512e-05	1.44222e-06
Msa_15375	0.046	0.24	1.84391	0.0188416	0.00429711
Msa_15377	0.13	0	-2.38319	0.012848	0.00276192
Msa_15378	0.123	0	-2.44255	0.0102357	0.00212689
Msa_15380	3.116	0.013	-5.30327	1.34997e-12	6.10492e-14
Msa_15398	1.703	3.923	1.23236	7.20309e-12	3.46833e-13
Msa_15406	0.59	1.846	1.65508	3.27757e-09	2.07535e-10
Msa_15417	4.733	1.17	-1.90545	1.98385e-08	1.38687e-09
Msa_15422	0.24	0.543	1.13268	0.0466623	0.0125682
Msa_15423	0.65	0.066	-2.00382	0.0370711	0.00953707
Msa_15441	1.143	0.42	-1.30831	0.0141479	0.00308252
Msa_15442	0.273	0.013	-3.08247	0.000243501	3.30203e-05
Msa_15457	5.156	1.38	-1.85866	3.45575e-26	6.65446e-28
Msa_15474	6.56	3.11	-1.00372	0.00833773	0.00169064
Msa_15478	22.98	5.79	-1.92063	1.22479e-16	3.99969e-18
Msa_15491	12.273	0.483	-4.59346	2.32235e-126	4.06112e-129
Msa_15510	3.02	14.62	2.26669	1.21499e-24	2.49772e-26
Msa_15523	2.77	0.97	-1.45768	4.37371e-09	2.81567e-10
Msa_15531	0.973	0.273	-1.67088	0.00240439	0.000415717
Msa_15536	0.583	2.263	1.91463	3.77491e-07	3.12945e-08
Msa_15579	0.016	0.64	4.0057	1.43835e-08	9.88265e-10
Msa_15580	0	0.526	4.11192	3.82919e-07	3.17834e-08
Msa_15595	0.933	2.256	1.24441	0.00603947	0.00116923
Msa_15600	5.646	11.353	1.0257	2.3869e-06	2.25833e-07
Msa_15610	1.576	0.076	-3.93818	8.50092e-14	3.47961e-15
Msa_15615	11.876	48.25	2.04983	5.23053e-136	7.87042e-139
Msa_1562	0.306	0.643	1.0521	0.0269188	0.00653114
Msa_15639	1.186	0.176	-2.58926	9.94765e-09	6.68314e-10
Msa_1564	1.553	3.186	1.03767	0.00124631	0.000199874
Msa_15646	3.023	0.353	-2.97647	1.67815e-17	5.19356e-19
Msa_15651	12.196	0.42	-4.66791	1.38278e-52	9.58797e-55
Msa_15669	1.953	4.98	1.35951	3.21388e-10	1.81348e-11
Msa_15672	1.4	0.516	-1.37004	2.8366e-05	3.18446e-06
Msa_15681	2.293	0	-6.31204	9.80416e-22	2.36038e-23
Msa_15688	2.333	6.593	1.51954	8.34858e-20	2.23403e-21
Msa_15695	0.27	3.23	3.49323	1.54637e-32	2.18534e-34
Msa_15707	0.8	1.706	1.11715	0.00020821	2.78918e-05
Msa_15710	0	0.826	5.01377	7.19683e-12	3.46386e-13
Msa_15732	1.113	0.49	-1.09854	0.0120659	0.00257221
Msa_15733	21.853	9.5	-1.15741	3.92738e-10	2.23924e-11
Msa_15736	1.83	0.6	-1.52458	5.32507e-06	5.30135e-07
Msa_15753	1.36	0	-4.88396	3.28285e-10	1.8564e-11
Msa_15758	0.886	0.21	-1.95049	0.000189228	2.51091e-05
Msa_1577	0.74	0.176	-1.80567	0.0026064	0.000454672
Msa_15771	2.99	8.616	1.54766	3.8933e-32	5.6287e-34
Msa_15779	2.62	5.873	1.191	7.23005e-18	2.1817e-19
Msa_15787	1.586	0.61	-1.31898	1.79108e-05	1.94044e-06
Msa_1579	1.45	0.56	-1.30037	4.38964e-05	5.11808e-06
Msa_15793	3.916	1.273	-1.56397	3.27534e-13	1.39594e-14
Msa_1580	0.423	0.12	-1.593	0.0157768	0.00350381
Msa_15802	3.88	8.233	1.1016	4.44401e-08	3.24768e-09
Msa_15807	0.906	0	-2.24101	0.0202988	0.00469742
Msa_15822	1.236	0.306	-1.89674	3.28235e-06	3.16895e-07
Msa_15823	1.036	0.366	-1.43161	0.000338014	4.73627e-05
Msa_15851	1.536	0.713	-1.02297	0.0407143	0.0106672
Msa_15852	1.353	0.46	-1.4391	0.000738876	0.000111975
Msa_15857	0.83	0.22	-1.79368	0.00114404	0.000181543
Msa_15863	0.636	0.033	-3.16847	4.7347e-05	5.54351e-06
Msa_15875	0.093	0.63	2.47495	8.92323e-06	9.21917e-07
Msa_15888	0.386	0	-1.94464	0.0491846	0.0133675
Msa_15897	1.106	0.09	-3.31998	2.29145e-11	1.14948e-12
Msa_15911	1.516	0.03	-4.69194	4.27808e-15	1.56234e-16
Msa_15920	1.686	0.113	-2.43268	0.00759887	0.00151764
Msa_15922	0	0.603	2.30573	0.0165454	0.00370782
Msa_15924	3.136	7	1.16492	4.08112e-05	4.72599e-06
Msa_15952	0.24	0.02	-2.22065	0.0130107	0.00280352
Msa_15954	3.316	1.376	-1.21627	3.43255e-07	2.83166e-08
Msa_15983	3.143	8.536	1.44696	6.53529e-11	3.4285e-12
Msa_15990	1.5	0.136	-2.95545	4.20734e-06	4.13296e-07
Msa_16003	0.386	0.08	-1.7985	0.0210215	0.00488831
Msa_16013	0.52	0.226	-1.14747	0.0379154	0.00979669
Msa_16014	1.28	0.61	-1.01163	0.0017155	0.000286073
Msa_16015	3.736	1.563	-1.21185	4.0532e-09	2.59449e-10
Msa_16029	1.263	0.406	-1.55774	1.87117e-05	2.03215e-06
Msa_16037	2.73	0.693	-1.74655	0.00294599	0.000521334
Msa_16067	0.226	0.006	-2.75717	0.00171233	0.00028544
Msa_16072	0.55	0	-3.90223	2.7021e-06	2.58128e-07
Msa_16084	1.6	3.166	1.01495	1.60548e-07	1.26436e-08
Msa_16099	0.446	1.296	1.4999	0.000176311	2.31991e-05
Msa_1610	0.303	0.006	-3.85787	9.05707e-07	7.96147e-08
Msa_16102	0.123	3.28	4.51382	3.08942e-25	6.22545e-27
Msa_16109	0.28	0	-3.40382	7.44869e-05	9.07704e-06
Msa_16130	0.55	0.07	-2.41948	0.00110026	0.000173902
Msa_16139	0.066	0.36	1.81945	0.0373502	0.00962179
Msa_16141	9.336	4.07	-1.1554	8.76035e-13	3.89574e-14
Msa_16147	2.356	0.63	-1.83052	5.22607e-10	3.03178e-11
Msa_16162	0.23	0.81	1.73249	8.32462e-05	1.02409e-05
Msa_16166	1.493	0	-5.7216	1.16154e-16	3.78841e-18
Msa_16175	1.913	0.08	-4.2923	4.14802e-20	1.09312e-21
Msa_16177	0.073	0.54	2.49752	0.000453326	6.53732e-05
Msa_16183	4.073	1.116	-1.7847	3.96508e-10	2.26477e-11
Msa_16196	4.496	9.46	1.09538	9.64244e-11	5.14091e-12
Msa_16215	0.436	1.043	1.19533	0.0379385	0.00980419
Msa_16217	0.55	0	-4.3956	1.37335e-08	9.40811e-10
Msa_16230	14.493	60.026	2.0592	6.54668e-32	9.55798e-34
Msa_16251	2.5	0.443	-1.80671	0.0396607	0.0103283
Msa_16279	0.193	0	-2.88078	0.00150282	0.000246543
Msa_16283	1.366	0.54	-1.2578	0.000499686	7.25667e-05
Msa_16293	0.256	0.01	-2.19835	0.024198	0.00577112
Msa_16297	0.39	1.043	1.30972	0.0250317	0.00600101
Msa_16298	3.776	0.76	-2.22275	2.56684e-14	1.00322e-15
Msa_16304	11.486	23.93	1.0862	4.93814e-19	1.38267e-20
Msa_16308	5.396	1.48	-1.79841	1.52674e-12	6.94158e-14
Msa_16318	0.42	0	-2.09847	0.0318922	0.00797452
Msa_16320	0	0.203	2.85987	0.00171097	0.000285144
Msa_16353	0.103	0	-2.01624	0.0427603	0.0113085
Msa_1636	3.456	1.246	-1.40957	3.72804e-08	2.69716e-09
Msa_16360	8.26	18	1.15443	1.70065e-48	1.31407e-50
Msa_1637	2.81	7.783	1.49162	6.21866e-25	1.27208e-26
Msa_16372	5.54	2.44	-1.13646	9.85219e-09	6.613e-10
Msa_16390	7.056	0	-7.72433	1.55545e-37	1.80597e-39
Msa_16393	5.11	2.376	-1.06084	6.17493e-10	3.59981e-11
Msa_164	2.47	0.923	-1.37868	5.49393e-18	1.64553e-19
Msa_16427	0.686	1.42	1.04129	0.00548064	0.00104617
Msa_16436	0.813	0.303	-1.2535	0.0252872	0.00607357
Msa_16449	8.55	2.116	-1.59649	0.0432478	0.0114682
Msa_16457	0.146	2.036	3.71174	4.25777e-21	1.06836e-22
Msa_16464	12.64	4.4	-1.47132	3.51157e-13	1.50305e-14
Msa_16486	11.54	26.44	1.22638	4.89739e-77	1.90203e-79
Msa_16493	0.403	2.293	2.3859	1.10207e-07	8.50885e-09
Msa_16499	0.746	1.916	1.37101	5.86047e-07	5.0026e-08
Msa_16507	1.15	2.28	1.00063	0.000150097	1.93683e-05
Msa_16534	1.136	0.4	-1.43467	4.32599e-05	5.03859e-06
Msa_16540	8.15	19.043	1.24146	3.80179e-10	2.16532e-11
Msa_16547	0.346	0	-3.43729	6.99334e-05	8.47096e-06
Msa_1655	0.156	0	-3.42385	6.60281e-05	7.9469e-06
Msa_16555	0.463	0	-3.93545	1.60425e-06	1.47086e-07
Msa_16557	0.733	0.253	-1.37806	0.00500732	0.000944365
Msa_1656	3.306	1.45	-1.1532	1.73774e-14	6.69951e-16
Msa_16570	12.17	2.83	-2.06939	3.45283e-63	1.78332e-65
Msa_16580	2.743	5.636	1.0521	9.57152e-05	1.188e-05
Msa_16590	0.276	0.716	1.35943	0.00779368	0.0015632
Msa_16615	3.026	1.376	-1.08792	2.3692e-05	2.62458e-06
Msa_16651	8.683	1.413	-2.5745	1.45866e-59	8.12688e-62
Msa_16661	3.663	8.56	1.25148	1.34261e-21	3.25967e-23
Msa_16670	1.306	3.47	1.43397	6.86795e-14	2.79164e-15
Msa_16672	3.233	1.31	-1.24742	8.1168e-07	7.07717e-08
Msa_16675	0.64	1.613	1.27138	0.0204582	0.00473942
Msa_16681	0.333	0.843	1.28579	0.00375025	0.000681587
Msa_16695	2.73	1.286	-1.02845	9.65338e-05	1.19914e-05
Msa_1671	0.57	0.146	-1.8156	0.000167032	2.1866e-05
Msa_16715	3.06	1.246	-1.25323	5.38957e-09	3.5084e-10
Msa_16719	0.463	8.546	4.07778	1.09411e-35	1.35487e-37
Msa_16726	2.606	5.276	1.04048	6.17337e-11	3.22859e-12
Msa_16736	0.02	0.24	2.31478	0.0128079	0.00275148
Msa_16750	3.513	0	-6.77469	5.93208e-26	1.15315e-27
Msa_16758	24.896	7.296	-1.72683	5.98118e-34	7.97832e-36
Msa_16770	5.66	0.46	-3.53253	1.9655e-44	1.70656e-46
Msa_16781	0.413	1.21	1.43475	0.0172994	0.00390309
Msa_16783	3.786	8.4	1.17785	9.95524e-26	1.96761e-27
Msa_16788	1.106	4.35	1.98161	4.23712e-21	1.06232e-22
Msa_16819	4.51	1.53	-1.50812	3.10366e-14	1.22306e-15
Msa_16827	1.713	5.103	1.50188	0.00115486	0.000183495
Msa_16831	3.473	0.5	-2.4932	2.93424e-06	2.81497e-07
Msa_16847	1.67	26.443	3.99033	1.12904e-165	1.10197e-168
Msa_16857	2.45	4.93	1.03013	3.09647e-09	1.95501e-10
Msa_16863	7.583	0.26	-4.46934	3.0796e-23	6.80056e-25
Msa_16866	0.323	0.71	1.07756	0.0374877	0.00966255
Msa_16867	147.3	359.006	1.31615	2.71401e-154	3.36637e-157
Msa_16868	1.993	0.023	-4.70439	2.86554e-11	1.44969e-12
Msa_16870	0.363	0	-3.75573	5.87539e-06	5.88507e-07
Msa_16886	0.276	0.893	1.64444	7.74758e-05	9.46805e-06
Msa_16891	3.43	0.32	-2.03863	0.0343127	0.00868579
Msa_16902	2.046	0.206	-2.34666	0.00524135	0.000994683
Msa_16905	3.966	1.386	-1.44114	1.5469e-06	1.41451e-07
Msa_16914	0.683	5.84	3.08193	2.94962e-57	1.80531e-59
Msa_16919	14.643	30.36	1.08239	1.62063e-41	1.61143e-43
Msa_16946	0	0.34	2.00747	0.0415435	0.0109191
Msa_16954	4.446	1.57	-1.46177	1.15649e-14	4.37633e-16
Msa_16956	0.303	0.006	-3.11956	0.000218194	2.93356e-05
Msa_1696	0	0.223	3.96627	1.08924e-06	9.68993e-08
Msa_16964	3.113	10.843	1.82349	1.58845e-46	1.31276e-48
Msa_16965	1.183	0.09	-2.28998	0.0133147	0.00287959
Msa_16971	0.203	0	-2.79669	0.00231612	0.000398995
Msa_16974	7.326	16.816	1.22281	7.7626e-18	2.35187e-19
Msa_16987	2.646	5.956	1.19472	2.1123e-11	1.0567e-12
Msa_17005	9.216	2.313	-1.9419	2.86331e-29	4.72764e-31
Msa_17017	3.283	1.17	-1.31667	0.0282273	0.00690832
Msa_17039	1.263	0.42	-1.51169	0.000224611	3.02577e-05
Msa_17041	0.743	3.82	2.25749	4.31679e-08	3.14593e-09
Msa_17042	0.46	0.99	1.09602	0.0194892	0.00447729
Msa_17052	0.91	0.05	-2.76799	0.00106065	0.000167231
Msa_17062	2.003	6.796	1.78812	4.60382e-37	5.45766e-39
Msa_17063	0.483	0.123	-1.87564	0.00155173	0.000255324
Msa_17081	1.876	0.88	-1.03258	0.00440077	0.00081816
Msa_1709	1.116	0.533	-1.0079	0.00236277	0.00040804
Msa_17092	3.06	1.436	-1.05038	2.08631e-07	1.66637e-08
Msa_17094	1.29	0.286	-1.87584	0.00382665	0.000697572
Msa_17104	1.62	0.43	-1.71823	0.00262844	0.000458997
Msa_17113	2.42	0.65	-1.82521	4.07753e-09	2.6109e-10
Msa_17119	0.78	0.19	-1.73619	0.0100433	0.0020816
Msa_17121	1.866	3.68	1.00176	1.39381e-07	1.08945e-08
Msa_17140	0.906	2.246	1.33245	2.50679e-08	1.77385e-09
Msa_17148	2.76	5.476	1.01204	1.16033e-08	7.85902e-10
Msa_17156	1.676	0.24	-2.11431	0.00933781	0.00191811
Msa_17163	2.446	5.076	1.04629	0.00403604	0.000740256
Msa_17164	3.773	1.73	-1.08132	7.36424e-08	5.57046e-09
Msa_17170	2.386	0.5	-1.71902	0.0390817	0.010156
Msa_17173	0.63	0.166	-1.64507	0.0312076	0.00777727
Msa_17176	0.22	1.48	2.67473	3.08967e-10	1.73648e-11
Msa_1719	0.226	0.586	1.33288	0.00177423	0.000296624
Msa_17197	8.686	3.87	-1.12398	4.96354e-11	2.57265e-12
Msa_17209	2.226	0.72	-1.55592	1.13323e-06	1.01126e-07
Msa_17216	0.84	2.236	1.42617	9.11979e-09	6.09358e-10
Msa_1722	0.01	0.556	4.53434	4.11251e-11	2.11734e-12
Msa_17236	0.21	1.003	2.18902	5.03344e-07	4.25671e-08
Msa_17244	5.483	0.363	-3.82951	2.15104e-57	1.31217e-59
Msa_17249	0.71	0.04	-3.34276	1.35653e-06	1.22526e-07
Msa_17252	0.48	1.376	1.47506	0.00106139	0.00016737
Msa_17262	0.5	2.126	1.99955	6.08768e-06	6.11504e-07
Msa_17284	10.563	4.146	-1.31512	8.05609e-34	1.08443e-35
Msa_17289	3.06	1.396	-1.06097	0.00534125	0.00101571
Msa_17303	2.256	6.47	1.53936	1.40629e-20	3.63448e-22
Msa_17311	1.02	3.316	1.71523	1.51492e-13	6.31796e-15
Msa_17314	0.463	2.163	2.04008	0.000208279	2.79094e-05
Msa_17316	1.023	0.376	-1.26613	0.039904	0.0104063
Msa_17327	0.973	3.46	1.8354	4.74281e-12	2.25187e-13
Msa_17356	6.23	24.453	1.97661	7.08552e-22	1.69145e-23
Msa_17378	1.203	0.39	-1.49026	0.0021443	0.000366082
Msa_17392	4.066	18.726	2.23043	2.41715e-131	3.93201e-134
Msa_17395	2.603	0.52	-2.09308	6.89077e-05	8.3299e-06
Msa_17416	0	0.14	2.4507	0.00999779	0.00207075
Msa_17417	0.226	0	-3.10359	0.000464395	6.70922e-05
Msa_17418	1.976	0.106	-3.37542	1.2257e-06	1.10036e-07
Msa_17422	7.326	2.74	-1.3772	2.61575e-18	7.68041e-20
Msa_17424	1.733	0	-5.89521	4.86951e-18	1.45256e-19
Msa_17435	5.15	1.833	-1.44262	8.09232e-13	3.57728e-14
Msa_17441	1.246	0.49	-1.28163	0.00118494	0.000188972
Msa_17455	1.926	0	-4.7763	2.35237e-09	1.46225e-10
Msa_17460	13.593	33.68	1.33488	2.10719e-28	3.62488e-30
Msa_17468	1.42	0.353	-1.9248	7.70056e-08	5.83425e-09
Msa_17474	1.273	0.246	-2.05847	0.00130749	0.000211042
Msa_17475	1.403	5.95	2.10497	1.03345e-35	1.27555e-37
Msa_17485	0.063	0.606	2.69396	0.000177775	2.34134e-05
Msa_17495	2.583	7.35	1.5314	1.44466e-21	3.5192e-23
Msa_17506	4.98	1.656	-1.52851	1.05677e-10	5.65355e-12
Msa_17511	2.46	0.763	-1.61866	1.57164e-08	1.08368e-09
Msa_17515	1.316	3.53	1.43414	2.80379e-12	1.30614e-13
Msa_1753	0	0.22	3.90124	1.82127e-06	1.68391e-07
Msa_17536	1.223	2.813	1.20713	7.0478e-07	6.08921e-08
Msa_17546	0.46	0	-2.11566	0.0302345	0.00749756
Msa_17552	5.37	0.383	-3.70851	6.77273e-41	6.95465e-43
Msa_17571	0.753	0.21	-1.70193	0.000953637	0.000148614
Msa_17573	1.033	2.613	1.25769	0.0224803	0.00529837
Msa_17587	1	0.373	-1.32037	0.0110589	0.00232808
Msa_17588	2.48	1.006	-1.23537	0.00025245	3.43572e-05
Msa_17601	0.636	1.656	1.34302	0.00114234	0.000181203
Msa_17605	0.346	3.136	2.53955	0.00066941	0.000100141
Msa_17612	2.29	5.933	1.39921	4.54492e-20	1.20048e-21
Msa_17614	2.463	1.11	-1.10961	3.72829e-06	3.63209e-07
Msa_17622	2.76	5.89	1.11414	2.49332e-08	1.7628e-09
Msa_17623	3.59	0.85	-2.02067	4.26872e-15	1.55805e-16
Msa_17626	14.126	5.25	-1.39396	1.52816e-40	1.60028e-42
Msa_17644	2.333	0.413	-2.40512	6.00789e-16	2.05846e-17
Msa_17652	2.77	0.61	-2.12186	3.55784e-16	1.19658e-17
Msa_17658	2.193	7.183	1.73314	7.87523e-33	1.10332e-34
Msa_17672	1.326	6.06	2.20146	3.12003e-29	5.1642e-31
Msa_17683	11.673	5.276	-1.05764	0.010757	0.00225272
Msa_17687	1.03	0	-5.123	2.31284e-12	1.06615e-13
Msa_17689	0.013	0.21	3.02925	0.000699705	0.000105314
Msa_17695	68.873	0	-10.5863	1.8434e-89	5.4351e-92
Msa_17696	0.773	3.573	2.20336	1.16351e-19	3.14423e-21
Msa_17720	9.546	3.016	-1.59654	8.23052e-10	4.8534e-11
Msa_17729	39.306	103.476	1.42575	1.09366e-72	4.53663e-75
Msa_17732	0.126	0.003	-2.3746	0.0132152	0.00285404
Msa_17739	1.706	0.163	-3.14668	1.70784e-16	5.62577e-18
Msa_17740	4.91	10.043	1.05742	6.34346e-14	2.56942e-15
Msa_17748	0.276	7.56	4.72047	1.67669e-67	7.90971e-70
Msa_17758	1.246	3.6	1.5297	8.88023e-09	5.9299e-10
Msa_17765	0.61	1.333	1.09653	0.0178273	0.00403787
Msa_17771	0.616	0.086	-2.62556	1.30245e-05	1.38325e-06
Msa_17772	1.456	0.593	-1.17443	0.0127242	0.00273248
Msa_17794	2.053	0.32	-2.41552	7.26051e-06	7.395e-07
Msa_17798	0.646	0.24	-1.29125	0.0443411	0.0118266
Msa_17803	6.306	2.893	-1.07671	9.09628e-08	6.962e-09
Msa_17805	1.593	7.23	2.17892	7.15991e-20	1.91158e-21
Msa_17823	0.473	0	-4.05575	4.85736e-07	4.092e-08
Msa_17827	2.71	1.15	-1.16678	0.000905469	0.000140224
Msa_17836	7.6	0.78	-3.01921	3.47074e-11	1.77281e-12
Msa_17839	2.07	0.886	-1.14875	0.00121759	0.000194725
Msa_17852	1.436	0.423	-1.63829	1.08197e-05	1.13392e-06
Msa_17854	1.736	0.233	-2.18376	0.00656089	0.00128379
Msa_17856	1.14	2.49	1.14282	8.33786e-06	8.56861e-07
Msa_17859	2.57	0	-6.39341	1.95173e-22	4.50025e-24
Msa_17895	0.53	0	-3.8582	3.68495e-06	3.58837e-07
Msa_17904	0.186	2.93	3.22278	3.86679e-06	3.77724e-07
Msa_1791	0.653	1.616	1.29927	0.000327378	4.5726e-05
Msa_17912	0	0.553	4.18527	1.76408e-07	1.39537e-08
Msa_17917	2.423	0.816	-1.51198	5.80518e-07	4.94949e-08
Msa_17930	3.126	0.323	-3.0364	2.74883e-12	1.27887e-13
Msa_17931	0.916	0	-5.01397	8.57325e-12	4.15074e-13
Msa_17941	0.53	0	-4.00272	1.0081e-06	8.92918e-08
Msa_1795	1.136	0.203	-1.82778	0.0362223	0.00927305
Msa_17951	1.3	5.976	2.17108	8.12907e-14	3.32244e-15
Msa_17952	1.62	0.566	-1.45706	9.815e-06	1.02104e-06
Msa_18000	5.38	2.363	-1.11978	0.00135577	0.000219773
Msa_18004	7.26	2.386	-1.5355	5.18928e-08	3.82293e-09
Msa_18008	0.113	1.65	2.39367	0.00909188	0.00186075
Msa_18013	8.34	0.83	-3.19509	6.11375e-25	1.24938e-26
Msa_18017	4.396	9.56	1.1509	3.49998e-22	8.19859e-24
Msa_18026	1.503	0.506	-1.51038	5.50837e-05	6.5367e-06
Msa_18041	0.74	1.886	1.26031	0.0324017	0.00812101
Msa_18053	8.27	3.283	-1.29402	9.85495e-18	3.01185e-19
Msa_18064	1.003	2.023	1.02207	0.000981099	0.000153252
Msa_18089	0.13	0.656	1.80761	0.0348449	0.00884674
Msa_18103	1.616	0.446	-1.77201	3.57415e-06	3.46957e-07
Msa_18115	5.01	2.11	-1.2083	4.34219e-09	2.79361e-10
Msa_18116	1.38	3.573	1.39336	4.86129e-11	2.51768e-12
Msa_18124	1.216	0	-5.40633	2.36475e-14	9.21299e-16
Msa_18138	5.166	2.363	-1.09178	2.18112e-11	1.09191e-12
Msa_18147	0.496	1.21	1.232	0.00784881	0.00157698
Msa_18158	12.653	5.883	-1.07096	1.69968e-22	3.90195e-24
Msa_18173	4.396	13.586	1.65555	2.16268e-35	2.7133e-37
Msa_18177	11.386	2.81	-1.92068	1.67323e-09	1.02342e-10
Msa_18182	2.706	0.82	-1.68111	6.97032e-13	3.05861e-14
Msa_18185	1.023	0	-2.5163	0.00787313	0.00158266
Msa_18201	0.443	1.283	1.47952	0.00015017	1.93839e-05
Msa_18219	0.753	0.253	-1.44268	0.00139894	0.00022771
Msa_18227	5.813	2.73	-1.05034	1.19162e-10	6.40649e-12
Msa_18237	5.116	0.02	-6.79587	5.96333e-35	7.68774e-37
Msa_18241	12.686	0	-8.39633	8.16388e-47	6.59033e-49
Msa_18246	4.616	0.586	-2.91121	3.23143e-30	5.17117e-32
Msa_18250	1.88	4.02	1.10651	4.09126e-05	4.7394e-06
Msa_18278	3.53	1.053	-1.58043	0.00107457	0.000169645
Msa_18284	0.7	4.76	2.6855	6.40236e-15	2.37457e-16
Msa_18302	14.653	1.3	-3.43472	5.39562e-94	1.42628e-96
Msa_18305	53.006	16.766	-1.62769	6.4116e-199	3.78081e-202
Msa_18319	11.823	5.126	-1.1688	2.65214e-32	3.79655e-34
Msa_18323	1.733	0.063	-4.21971	9.42027e-15	3.53794e-16
Msa_18327	0.756	0.3	-1.19661	0.0246148	0.00588204
Msa_1833	1.7	0.583	-1.45763	1.07617e-05	1.12652e-06
Msa_18337	6.196	2.563	-1.16096	0.0164118	0.00367153
Msa_18346	0.936	2.55	1.41609	0.000144052	1.84946e-05
Msa_18347	2.19	4.46	1.04108	3.04248e-06	2.92376e-07
Msa_18350	3.306	0.786	-1.95921	1.91146e-07	1.51933e-08
Msa_18356	6.503	20.146	1.66001	1.81615e-71	7.75517e-74
Msa_1836	0.456	0.116	-1.77434	0.00307052	0.000545313
Msa_18383	9.316	22.733	1.31288	1.45369e-28	2.48001e-30
Msa_18412	0.126	0	-2.22682	0.0221984	0.00522382
Msa_18415	0.506	0	-2.17937	0.0249118	0.00596469
Msa_18425	8.82	37.213	2.10084	1.95396e-78	7.31061e-81
Msa_18433	6.94	1.42	-2.21635	2.72822e-20	7.15075e-22
Msa_18435	3.476	12.423	1.86423	3.1915e-64	1.58345e-66
Msa_18464	0.363	0	-3.68242	1.02917e-05	1.07418e-06
Msa_18472	1.066	2.66	1.31217	0.000183877	2.43404e-05
Msa_18486	3.416	0.283	-2.87676	3.37652e-05	3.84209e-06
Msa_18496	2.466	0.743	-1.65433	2.81945e-09	1.77036e-10
Msa_18506	0.663	1.343	1.00905	0.014043	0.00305667
Msa_18509	2.573	5.63	1.11436	0.00381601	0.000695322
Msa_18512	0.403	0	-2.03771	0.0380767	0.00984687
Msa_18521	1.09	0.326	-1.66875	3.25421e-05	3.69298e-06
Msa_18524	0.78	0.213	-1.72466	0.000858832	0.000132111
Msa_18535	0.293	0	-3.35236	0.000109564	1.37659e-05
Msa_18542	0.67	0.083	-2.39652	0.0010283	0.000161504
Msa_18576	0.863	0.106	-2.74555	1.81206e-06	1.67429e-07
Msa_1858	0	0.19	2.82704	0.00215817	0.000368626
Msa_18586	1.523	0.363	-1.82284	0.00526626	0.000999665
Msa_18595	1.44	0.67	-1.04301	0.00425032	0.000785522
Msa_18607	1.086	0.383	-1.37783	0.00730522	0.00144993
Msa_18613	0.266	2.14	2.8577	1.52276e-10	8.26112e-12
Msa_18615	1.993	0.843	-1.1377	0.0152252	0.00336274
Msa_18622	2.62	0.543	-2.07858	1.85284e-05	2.01111e-06
Msa_18628	0.473	1.433	1.58691	8.77575e-06	9.05252e-07
Msa_18642	6.403	3.073	-1.00575	0.000178003	2.34543e-05
Msa_18643	7.316	2.893	-1.27726	1.62043e-06	1.48735e-07
Msa_18668	4.23	1.753	-1.22284	1.032e-07	7.94055e-09
Msa_18673	16.383	7.583	-1.07587	2.82475e-24	5.91039e-26
Msa_1869	2.35	7.323	1.65908	4.27742e-23	9.52393e-25
Msa_18692	0.253	37.63	3.82694	7.8991e-06	8.08879e-07
Msa_18732	0.57	2.046	1.79686	2.01938e-06	1.8831e-07
Msa_18744	5.483	1.66	-1.63391	1.58834e-06	1.45595e-07
Msa_18746	5.38	1.906	-1.4441	1.23847e-12	5.58304e-14
Msa_18751	0.003	0.326	3.50407	4.02155e-05	4.6521e-06
Msa_18758	3.996	7.943	1.0187	4.81073e-14	1.93392e-15
Msa_18774	1.443	0.34	-1.82543	0.00365308	0.000661549
Msa_18790	0.783	1.856	1.24529	4.04167e-05	4.6762e-06
Msa_18801	0.63	0.236	-1.30843	0.0132449	0.00286153
Msa_18824	16.686	38.473	1.23703	2.94217e-128	5.08519e-131
Msa_18826	0.57	0.036	-2.97743	5.4895e-05	6.50873e-06
Msa_18833	0.003	0.16	2.26655	0.0194592	0.00446921
Msa_18846	0.696	2.073	1.50364	0.000666996	9.97259e-05
Msa_18847	0.173	0.006	-2.34905	0.0122867	0.00262577
Msa_18875	2.613	0	-6.38258	2.77026e-22	6.43853e-24
Msa_18876	0.823	0.263	-1.53076	0.00360198	0.000651196
Msa_18895	4.72	2.166	-1.08149	1.21967e-09	7.35833e-11
Msa_18916	1.903	0	-5.98597	7.75469e-19	2.19968e-20
Msa_18923	0.333	0	-3.00985	0.000884645	0.000136477
Msa_18928	9.983	0.823	-3.45065	9.49903e-31	1.46796e-32
Msa_18960	2.47	0.48	-2.25361	1.20171e-10	6.46317e-12
Msa_18977	3.406	1.03	-1.62308	2.11315e-05	2.32202e-06
Msa_19006	1.563	4.186	1.38161	0.00123918	0.000198656
Msa_19015	1.343	3.013	1.16017	0.000291923	4.02456e-05
Msa_19019	4.43	1.96	-1.11824	0.000154387	1.99815e-05
Msa_19050	0.963	2.713	1.50403	6.21652e-08	4.65427e-09
Msa_19070	11.296	4.706	-1.21972	2.57524e-12	1.19548e-13
Msa_19071	2.246	0.94	-1.1956	0.000261192	3.56211e-05
Msa_19077	14.35	6.146	-1.18667	5.7176e-34	7.6151e-36
Msa_19091	0.31	0	-3.09628	0.000543464	7.9731e-05
Msa_19094	1.153	0.103	-1.98727	0.0430191	0.0113975
Msa_191	0.016	0.08	1.91622	0.0325164	0.00815639
Msa_19109	3.906	10.66	1.47321	1.8684e-35	2.3403e-37
Msa_19115	10.096	26.17	1.40364	2.0653e-78	7.76918e-81
Msa_19123	0.906	4.356	2.23832	6.61416e-16	2.27291e-17
Msa_19126	0.266	0.056	-2.04963	0.0132565	0.00286458
Msa_19136	0.39	0.933	1.21865	0.00417973	0.000770181
Msa_1914	2.11	0.756	-1.42128	2.42568e-09	1.50831e-10
Msa_19154	8.713	2.306	-1.84955	1.06124e-12	4.75822e-14
Msa_19161	1.713	3.686	1.114	6.22955e-05	7.45839e-06
Msa_19167	0.54	1.666	1.61329	4.08278e-07	3.40211e-08
Msa_19174	1.023	0.243	-1.775	0.0109472	0.00229923
Msa_19175	0.746	1.83	1.23777	0.0111857	0.00235911
Msa_19183	8.84	2.81	-1.60327	2.01918e-16	6.67188e-18
Msa_19194	8.126	22.14	1.45059	4.8266e-10	2.78826e-11
Msa_19202	0.42	0.04	-2.64502	0.000330891	4.62772e-05
Msa_19204	0.633	0.083	-2.37686	0.00150714	0.000247313
Msa_19220	3.82	12.266	1.63344	2.67958e-05	2.99675e-06
Msa_1923	0.386	0.05	-2.32172	0.00288283	0.000508404
Msa_19236	0.14	1.136	2.69501	2.15331e-05	2.37096e-06
Msa_19262	2.533	0.83	-1.55544	7.35311e-10	4.31956e-11
Msa_19265	1.656	0.663	-1.1971	0.0317229	0.00792701
Msa_19279	3.576	1.053	-1.66258	9.25408e-06	9.59485e-07
Msa_19285	0.5	1.186	1.2184	0.0107596	0.00225347
Msa_19287	0	0.123	2.18976	0.0250893	0.00601638
Msa_19300	0.91	2.836	1.50371	0.0101621	0.00210933
Msa_19323	4.723	1.886	-1.28051	2.096e-12	9.62356e-14
Msa_19341	4.35	1.96	-1.10842	4.56875e-11	2.35874e-12
Msa_19345	3.366	0.94	-1.66187	0.00168068	0.000279379
Msa_19349	0.126	0	-2.44272	0.0102298	0.00212525
Msa_19374	1.856	0.493	-1.74024	0.000735936	0.000111425
Msa_19379	2.86	0.563	-2.12926	3.66615e-05	4.20148e-06
Msa_19388	12.906	3.14	-1.97724	5.43728e-19	1.52685e-20
Msa_19391	0.746	0.203	-1.69088	0.00894996	0.0018283
Msa_19392	0.053	0.796	3.20547	1.19266e-06	1.06827e-07
Msa_19405	0.106	0.45	1.82179	0.00692021	0.00136521
Msa_19407	0	0.41	2.62611	0.00520797	0.000986867
Msa_19416	0.286	1.04	1.71876	0.00136337	0.000221227
Msa_1942	1.013	0.163	-2.01956	0.0121957	0.00260311
Msa_19422	4.216	0	-6.76274	6.86616e-25	1.40593e-26
Msa_19445	1.296	2.763	1.11597	1.13614e-07	8.77917e-09
Msa_19461	40.873	18.026	-1.14767	2.4731e-91	6.93971e-94
Msa_19472	5.21	11.663	1.18881	2.50858e-18	7.34533e-20
Msa_19484	6.16	1.36	-2.13268	1.17315e-29	1.91553e-31
Msa_19485	3.973	1.413	-1.37709	0.00170761	0.000284514
Msa_19486	2.663	1.02	-1.34814	9.89284e-09	6.6423e-10
Msa_19502	0.263	0	-3.0678	0.000597883	8.84928e-05
Msa_19505	0	1.08	5.14099	2.16068e-12	9.92494e-14
Msa_19506	0.18	1.25	2.17074	0.00729578	0.00144762
Msa_19520	0.103	0.363	1.49843	0.0355628	0.00907022
Msa_19528	17.43	5.403	-1.65402	1.00207e-73	4.13631e-76
Msa_19533	5.463	2.513	-1.08237	2.20918e-10	1.21871e-11
Msa_19550	0.573	0.156	-1.72277	0.00409799	0.000753619
Msa_19552	3.936	8.386	1.11771	6.81348e-17	2.18762e-18
Msa_19557	0.763	7.426	2.96846	3.79849e-08	2.75122e-09
Msa_19560	0.763	0.203	-1.70219	0.00461769	0.0008629
Msa_19563	19.966	7.586	-1.28458	0.00352952	0.000636734
Msa_19567	2.08	7.096	1.77733	4.945e-20	1.30716e-21
Msa_19583	4.32	1.973	-1.08432	1.7212e-06	1.58606e-07
Msa_19600	0.006	0.806	4.51489	2.64496e-10	1.4731e-11
Msa_19605	0.093	0.33	1.54926	0.0363631	0.00931648
Msa_19621	2.243	5.72	1.37897	1.8011e-16	5.93664e-18
Msa_19625	3.36	1.406	-1.17338	0.00240031	0.000414963
Msa_19629	2.413	10.673	2.16786	1.37039e-60	7.49577e-63
Msa_19661	1.696	3.636	1.11691	5.02228e-07	4.24523e-08
Msa_19662	2.963	1.21	-1.24475	8.09691e-07	7.05818e-08
Msa_19678	3.913	8.03	1.05949	3.80661e-09	2.43046e-10
Msa_19691	0.583	0	-2.07407	0.0340683	0.00861563
Msa_19698	0.846	0.043	-2.90084	0.000581157	8.58046e-05
Msa_19706	7.723	0.776	-3.24606	1.79243e-69	7.909e-72
Msa_19712	2.733	1.166	-1.12201	0.0160355	0.0035704
Msa_19728	13.34	32.4	1.31036	3.70936e-108	7.99511e-111
Msa_1973	0.606	0.15	-1.91661	2.21529e-05	2.44462e-06
Msa_19741	0.896	0.253	-1.5658	0.0246382	0.00588814
Msa_19745	0.506	0.083	-2.09047	0.00796561	0.00160401
Msa_19766	3.63	1.116	-1.59332	5.32542e-05	6.30118e-06
Msa_19774	0.936	0.013	-2.34489	0.0147682	0.00324678
Msa_19795	1.39	0.276	-2.21735	4.70081e-08	3.44395e-09
Msa_19796	22.6	7.97	-1.46643	9.52494e-47	7.70842e-49
Msa_19830	0.49	1.073	1.13157	0.0109918	0.00231149
Msa_1984	2.443	9.826	2.01696	8.49255e-31	1.30724e-32
Msa_19860	18.52	49.5	1.44693	1.28262e-66	6.15505e-69
Msa_19898	12.156	1.46	-2.41595	0.0010086	0.000158061
Msa_19900	0.62	0.203	-1.38271	0.0388677	0.010091
Msa_19914	0.956	0.373	-1.26607	0.00597615	0.00115442
Msa_19915	2.526	8.776	1.81993	1.7531e-40	1.84654e-42
Msa_19922	0	35.463	9.68088	4.48872e-69	2.01714e-71
Msa_19923	7.953	2.76	-1.39757	0.00258943	0.000451434
Msa_19932	0.566	0	-4.27738	5.21369e-08	3.84197e-09
Msa_1994	2.636	0.516	-2.13026	1.0889e-05	1.14207e-06
Msa_19940	0.77	0.036	-3.06756	0.000189228	2.51104e-05
Msa_19960	1.523	0.29	-2.21874	1.02188e-05	1.06553e-06
Msa_19965	1.806	0	-5.37512	3.38513e-13	1.44549e-14
Msa_19971	6.123	0.643	-3.16212	1.85924e-41	1.85625e-43
Msa_19972	4.04	1.18	-1.67276	1.26949e-06	1.14174e-07
Msa_19997	0.823	0.16	-2.08122	0.000739091	0.000112039
Msa_2000	0.246	1.04	1.93878	0.000122079	1.54724e-05
Msa_20005	1.62	0	-5.35129	2.96446e-13	1.26103e-14
Msa_20018	18.27	8.333	-1.09667	4.79152e-21	1.20619e-22
Msa_20022	0.296	0.076	-1.63427	0.0386151	0.010011
Msa_20048	2.1	0.916	-1.12072	0.0042047	0.000776063
Msa_20062	0.306	0.763	1.31098	0.00652759	0.00127661
Msa_20077	2.146	0.92	-1.14281	0.00254981	0.000444022
Msa_20083	1.96	7.13	1.88644	3.17771e-29	5.26614e-31
Msa_20092	3.566	8.933	1.29196	0.00113399	0.000179671
Msa_20094	1.013	0.346	-1.45241	0.000843037	0.000129458
Msa_20096	3.73	25.586	2.80228	2.99797e-161	3.41378e-164
Msa_2011	1.073	0.153	-2.07828	0.0122385	0.00261473
Msa_20121	0.74	0.026	-4.0261	1.12408e-08	7.5885e-10
Msa_20125	0.436	0	-3.75952	6.27559e-06	6.32421e-07
Msa_20129	0.36	1.116	1.54556	0.000933421	0.000145103
Msa_2013	0.256	0.616	1.26309	0.00347649	0.000625471
Msa_20136	0.616	0	-4.41567	1.14965e-08	7.77279e-10
Msa_20140	0.23	2.276	2.58717	0.000885827	0.000136731
Msa_20144	5.676	13.653	1.27602	4.04617e-08	2.93802e-09
Msa_20150	6.693	1.596	-1.80039	0.00274172	0.000481176
Msa_20155	21.23	6.496	-1.67129	3.4707e-58	2.07484e-60
Msa_20156	19.016	6.496	-1.51445	1.58976e-70	6.91778e-73
Msa_20160	0.143	0	-2.17903	0.0259757	0.00626219
Msa_20170	14.643	6.9	-1.04591	4.01372e-11	2.0624e-12
Msa_20172	1.103	0.136	-2.4232	0.000885756	0.000136684
Msa_20194	6.73	2.283	-1.51776	5.66724e-27	1.04635e-28
Msa_20210	0	0.5	2.14912	0.027337	0.00665317
Msa_20222	0.743	1.88	1.34191	7.12366e-06	7.24404e-07
Msa_20225	0.816	0.296	-1.30585	0.0403618	0.0105549
Msa_20228	6.73	3.236	-1.00048	0.000661675	9.889e-05
Msa_2024	1.29	7.44	2.53638	1.7864e-40	1.88523e-42
Msa_20263	7.416	1.236	-2.50054	6.04295e-23	1.35656e-24
Msa_20270	0.556	0.02	-3.54136	2.85545e-06	2.73416e-07
Msa_20278	1.403	0.556	-1.22969	0.0133093	0.00287814
Msa_203	3.26	8.376	1.3851	3.76395e-22	8.83221e-24
Msa_20328	3.003	6.2	1.06763	3.65705e-11	1.87392e-12
Msa_2033	0.783	0.18	-1.99929	2.09032e-06	1.96072e-07
Msa_20336	0.463	0.02	-3.23808	4.19202e-05	4.8672e-06
Msa_20359	0.733	0	-4.22778	1.56235e-07	1.22818e-08
Msa_20361	0.486	1.13	1.16662	0.0106012	0.00221577
Msa_20369	0.496	1.546	1.50606	0.00776281	0.00155607
Msa_20417	1.883	0.74	-1.29639	3.34032e-05	3.79546e-06
Msa_20465	4.646	0.43	-3.1366	9.23165e-11	4.91251e-12
Msa_20467	0.236	0.73	1.52094	0.0183285	0.00416668
Msa_2047	1.316	0.186	-2.18385	0.00474023	0.000888017
Msa_20472	65.366	3.22	-4.29724	0	0
Msa_20482	1.056	0	-2.49944	0.00837668	0.00169939
Msa_20489	5.643	2.55	-1.07926	0.00145464	0.000237812
Msa_205	0.66	0.063	-2.51853	0.00168675	0.000280422
Msa_20503	2.11	5.016	1.26038	3.11839e-08	2.23581e-09
Msa_20504	60.89	28.86	-1.04452	2.83526e-81	9.74315e-84
Msa_20515	3.4	0.586	-2.37824	4.3083e-09	2.7683e-10
Msa_20524	18.316	42.266	1.23667	3.15895e-72	1.32964e-74
Msa_20533	3.076	0.076	-2.28356	0.0183816	0.00418211
Msa_20536	2.026	0	-5.6693	1.74515e-15	6.16741e-17
Msa_20544	6.59	2.426	-1.3884	3.51846e-10	1.99536e-11
Msa_20553	1	0	-5.02694	6.24911e-12	2.99882e-13
Msa_20557	0.523	0	-4.08706	3.47706e-07	2.87121e-08
Msa_20563	5.39	1.816	-1.51285	4.65497e-10	2.68059e-11
Msa_20564	3.073	6.983	1.20931	1.44266e-12	6.53579e-14
Msa_2057	3.733	1.75	-1.0543	1.04262e-11	5.09448e-13
Msa_20573	3.83	0.953	-1.89578	5.60127e-08	4.15377e-09
Msa_20578	0.16	1.12	2.62018	1.09023e-08	7.34668e-10
Msa_20614	19.256	38.046	1.01336	4.95369e-77	1.93397e-79
Msa_20625	9.33	0	-7.91842	3.2062e-40	3.42923e-42
Msa_20626	2.786	1.213	-1.11357	0.00664414	0.00130346
Msa_20628	37.223	93.643	1.36211	9.92354e-172	8.8785e-175
Msa_20634	3.436	0.896	-1.69892	0.0052722	0.00100106
Msa_2068	0.923	0.353	-1.27652	0.00669855	0.00131631
Msa_20684	1.423	0.473	-1.52885	5.11978e-06	5.08449e-07
Msa_20691	68.17	1.306	-4.82194	4.41317e-16	1.49591e-17
Msa_20692	1.61	15.603	3.19639	8.88579e-24	1.90078e-25
Msa_20718	0.91	0.253	-1.75689	8.61621e-05	1.06172e-05
Msa_20722	2.763	0	-5.85494	2.52868e-16	8.40681e-18
Msa_20752	2.223	4.713	1.09438	2.4356e-05	2.70572e-06
Msa_20761	5.896	2.503	-1.19179	3.32435e-08	2.39575e-09
Msa_20765	1.76	0.69	-1.25099	0.00708577	0.00140164
Msa_20777	0.516	1.063	1.01745	0.017244	0.00388893
Msa_20819	22.093	8.853	-1.2848	3.44125e-49	2.58204e-51
Msa_2082	4.286	0.74	-2.40397	6.15454e-13	2.68563e-14
Msa_20843	1.443	3.59	1.30351	0.000147603	1.90225e-05
Msa_20844	56.23	1.363	-5.31538	0	0
Msa_20857	2.316	0.85	-1.32802	0.00875709	0.00178422
Msa_20867	4.696	1.903	-1.25563	7.90049e-12	3.8202e-13
Msa_20869	0.466	0.17	-1.33292	0.0465191	0.012523
Msa_20873	0.213	0.686	1.59608	0.00673063	0.00132302
Msa_20884	18.733	63.986	1.802	2.11938e-165	2.15477e-168
Msa_2089	4.03	1.913	-1.03446	4.58358e-12	2.16974e-13
Msa_20893	45.896	153.096	1.76687	3.16053e-135	4.81994e-138
Msa_20905	13.24	3.116	-2.02502	7.33197e-22	1.75476e-23
Msa_2091	0.12	0.57	2.13862	5.11371e-05	6.02677e-06
Msa_20924	1.06	2.793	1.37111	0.00041406	5.92477e-05
Msa_20928	0.513	0.193	-1.26388	0.0445399	0.0118905
Msa_20929	0.853	0.21	-1.70072	0.0267186	0.00647334
Msa_20951	11.876	5.653	-1.03662	7.60461e-28	1.33447e-29
Msa_20956	12.92	3.683	-1.76872	3.17932e-35	4.03402e-37
Msa_2097	2.366	0.35	-2.64969	4.16703e-19	1.15744e-20
Msa_20970	1.85	0.52	-1.71468	3.57802e-05	4.08985e-06
Msa_20971	0.433	1.29	1.50491	0.0010665	0.000168262
Msa_20972	4.136	1.176	-1.73236	2.27954e-10	1.25892e-11
Msa_20973	3.423	1.386	-1.2556	3.45371e-06	3.34563e-07
Msa_20987	3.713	1.636	-1.10089	0.00570248	0.00109402
Msa_20999	3.146	6.796	1.12631	8.04264e-08	6.11027e-09
Msa_21016	7.433	3.423	-1.08155	1.2621e-11	6.20541e-13
Msa_21028	2.86	0.856	-1.66383	5.19083e-10	3.00817e-11
Msa_2103	2.096	0.963	-1.07418	4.70627e-06	4.64991e-07
Msa_21038	27.8	3.526	-2.93361	1.13016e-159	1.30989e-162
Msa_21044	0.796	0.28	-1.41124	0.00420928	0.000777081
Msa_21050	1.56	0.676	-1.13344	0.00930368	0.00191024
Msa_21052	0.903	5.593	2.48624	1.48001e-08	1.01869e-09
Msa_2106	1.003	0.29	-1.56829	0.0181269	0.00411494
Msa_21062	6.436	2.16	-1.53204	2.8816e-22	6.71489e-24
Msa_21067	2.783	6.13	1.15961	7.08485e-11	3.72978e-12
Msa_21075	6.303	13.076	1.08392	2.57789e-30	4.10437e-32
Msa_21089	2.37	0.993	-1.1775	0.00213479	0.000364329
Msa_21103	0.446	0	-1.99525	0.0428767	0.0113454
Msa_21106	12.09	4.79	-1.29911	1.41586e-30	2.22259e-32
Msa_21127	4.826	10.293	1.11687	1.02256e-11	4.98813e-13
Msa_21133	3.433	13.783	1.98055	3.98718e-12	1.87932e-13
Msa_21163	2.48	0.19	-3.59513	1.015e-20	2.60255e-22
Msa_21179	2.646	1.263	-1.00595	0.00211784	0.00036109
Msa_21182	0.606	3.8	2.32593	0.00015669	2.03338e-05
Msa_21199	1.19	0.033	-3.58874	3.10273e-06	2.98544e-07
Msa_21203	1.873	16.796	3.18396	2.46797e-136	3.6132e-139
Msa_21239	1.283	0.136	-3.0462	1.16561e-10	6.25951e-12
Msa_21241	6.043	2.77	-1.08651	7.58988e-12	3.66229e-13
Msa_21248	0.65	0	-4.36779	2.0403e-08	1.42906e-09
Msa_21258	8.213	24.183	1.54595	1.13614e-07	8.78108e-09
Msa_21284	13.1	2.81	-1.85293	0.00648971	0.00126828
Msa_21296	3.396	0.9	-1.80278	6.95067e-07	5.99395e-08
Msa_21304	1.883	5.65	1.49745	0.00235954	0.000407386
Msa_21330	4.83	14.99	1.65816	9.96015e-44	8.87075e-46
Msa_21349	0.263	0.846	1.56974	0.0038577	0.00070417
Msa_2136	0.043	0.71	2.5707	0.00380084	0.000692172
Msa_21360	1.93	5.63	1.54162	1.39829e-09	8.4985e-11
Msa_2137	2.373	1.083	-1.08689	4.56954e-06	4.50738e-07
Msa_21370	0.353	2.743	2.87116	1.20755e-15	4.22085e-17
Msa_21419	0.413	3.05	2.83219	1.48546e-15	5.22247e-17
Msa_21429	6.926	2.68	-1.3102	2.39696e-06	2.27029e-07
Msa_21441	0	0.446	2.05204	0.0365634	0.00937227
Msa_21460	1.253	0.196	-2.52307	8.79025e-08	6.7099e-09
Msa_21475	0	1.056	2.25749	0.0192733	0.00441594
Msa_21485	0.093	0.44	1.83667	0.0353646	0.00900672
Msa_21505	0.503	0.036	-2.37836	0.00834219	0.00169205
Msa_2151	0	0.476	2.38784	0.0125288	0.00268414
Msa_21552	0.446	1.303	1.4859	0.000195011	2.5957e-05
Msa_21564	0.83	0.106	-2.38588	0.00117358	0.000187009
Msa_21587	28.03	8.853	-1.6192	2.8836e-30	4.60282e-32
Msa_21601	1.543	0	-5.45313	1.68275e-14	6.46355e-16
Msa_21603	7.943	3.713	-1.05935	5.23771e-14	2.10876e-15
Msa_21606	3.296	0.706	-2.08751	1.56382e-07	1.22965e-08
Msa_21632	14.66	29.476	1.0377	2.03265e-30	3.21146e-32
Msa_21635	6.22	2.77	-1.13005	6.29541e-14	2.54868e-15
Msa_2164	1.366	0.32	-1.93429	4.21784e-05	4.8989e-06
Msa_21640	11.173	3.743	-1.52026	3.44359e-12	1.6175e-13
Msa_21652	39.64	11.263	-1.7781	2.47547e-67	1.17283e-69
Msa_21656	0.45	1.763	1.92368	7.33945e-06	7.48436e-07
Msa_21662	5.71	1.733	-1.67389	4.55007e-21	1.14356e-22
Msa_21680	0.903	2.266	1.29498	0.00174023	0.000290552
Msa_21686	2.333	0.176	-3.51992	8.02459e-18	2.43614e-19
Msa_21689	0.106	0.81	2.22674	0.00712396	0.00140975
Msa_21699	0	0.503	3.35787	0.000133206	1.6991e-05
Msa_21700	3.663	1.746	-1.0244	1.01312e-05	1.05578e-06
Msa_21703	0.006	0.166	2.15154	0.0257888	0.00621083
Msa_2171	0.326	0.053	-1.91838	0.0249667	0.00598188
Msa_21723	0.256	0	-3.02659	0.000707114	0.000106659
Msa_21728	2.966	0	-5.99046	1.39643e-17	4.3018e-19
Msa_21742	0.826	2.396	1.51462	1.2592e-05	1.33374e-06
Msa_21749	3.086	1.093	-1.42811	1.85068e-06	1.71298e-07
Msa_21757	3.176	8.82	1.48339	1.50386e-13	6.26266e-15
Msa_2176	0.953	2.063	1.09956	0.00171433	0.000285809
Msa_21773	0.716	3.546	2.25122	7.37543e-10	4.33417e-11
Msa_21797	3.326	0.116	-4.44923	7.78274e-22	1.86581e-23
Msa_21806	0.583	3.52	2.57148	2.02154e-18	5.89045e-20
Msa_21815	2.796	0.313	-3.04386	8.4786e-20	2.27227e-21
Msa_21817	1.483	0.04	-3.63303	4.52016e-06	4.45499e-07
Msa_21819	8.44	21.246	1.36103	1.62621e-58	9.42412e-61
Msa_21826	4.493	12.423	1.49419	7.23684e-35	9.43251e-37
Msa_21830	2.483	1.073	-1.13862	0.0014797	0.000242329
Msa_21840	2.076	0.596	-1.70228	3.38556e-06	3.27548e-07
Msa_21841	1.25	2.916	1.21915	0.000182051	2.40617e-05
Msa_21844	0.156	0	-2.38319	0.012848	0.00276192
Msa_21849	36.053	13.673	-1.30128	0.00111504	0.000176419
Msa_21853	3.423	0.863	-1.85112	8.86825e-06	9.15515e-07
Msa_2186	2.866	0.876	-1.66042	2.88231e-21	7.14439e-23
Msa_21863	3.1	0	-6.23901	3.33093e-20	8.75082e-22
Msa_21865	1.983	0.79	-1.22856	0.00678134	0.00133437
Msa_21872	1.786	0.16	-3.32395	5.35271e-14	2.15615e-15
Msa_21877	0.24	0	-2.97131	0.000936287	0.000145605
Msa_21888	10.173	0.15	-4.20954	5.49919e-08	4.07248e-09
Msa_21894	5.29	1.9	-1.43712	9.60617e-15	3.60971e-16
Msa_21897	13.113	4.91	-1.36203	4.21986e-09	2.70594e-10
Msa_21900	2.033	0.506	-1.75911	0.00383766	0.00069997
Msa_21902	9.78	4.716	-1.00015	0.000270592	3.70078e-05
Msa_21908	6.636	14.136	1.11897	1.00484e-28	1.70406e-30
Msa_21915	0.95	0.443	-1.03864	0.0267402	0.00648074
Msa_21923	4.566	11.19	1.31615	3.43218e-20	9.03078e-22
Msa_21927	3.313	1.11	-1.5121	1.66705e-10	9.09812e-12
Msa_21935	0.623	0	-2.18378	0.0245426	0.00586319
Msa_21937	2.416	5.366	1.17794	1.97573e-14	7.65321e-16
Msa_21941	0.003	5.54	6.5401	4.46899e-21	1.12227e-22
Msa_21954	2.593	1.136	-1.14342	3.06288e-05	3.45717e-06
Msa_21957	0.996	0.316	-1.49942	0.0092597	0.00189943
Msa_21960	5.18	0	-6.90888	1.45545e-26	2.73162e-28
Msa_21984	5.53	14.76	1.44237	1.20892e-23	2.61061e-25
Msa_21988	6.496	13	1.0119	4.87116e-05	5.71641e-06
Msa_21996	0.403	0	-3.63697	1.47256e-05	1.57858e-06
Msa_22013	3.61	1.446	-1.26171	8.242e-05	1.01276e-05
Msa_22015	1.42	0	-5.41993	1.74944e-14	6.74817e-16
Msa_22034	0.473	0.07	-2.20645	0.00236406	0.000408311
Msa_22038	0.693	0	-1.97053	0.0454118	0.0121612
Msa_22042	0.536	0	-3.56938	3.25266e-05	3.69056e-06
Msa_22058	1.043	4.42	2.08302	6.03051e-13	2.62905e-14
Msa_22074	2.163	0.043	-4.11761	1.49707e-08	1.03074e-09
Msa_2209	1.606	3.596	1.17494	6.21786e-08	4.65654e-09
Msa_22106	8.28	3.713	-1.08635	0.00233488	0.000402564
Msa_2211	4.376	0.926	-2.14034	8.20756e-13	3.62989e-14
Msa_22141	4.06	0.976	-1.99912	1.13426e-16	3.69484e-18
Msa_22145	0	1.23	5.27203	1.82031e-13	7.62489e-15
Msa_22166	0	0.366	2.56569	0.00658242	0.00128882
Msa_22200	0.703	0.043	-3.11567	5.08924e-05	5.9969e-06
Msa_22208	0.586	0.11	-2.08404	0.00166519	0.000276431
Msa_22222	3.333	0.376	-2.82135	2.26231e-08	1.59211e-09
Msa_22226	0.4	0.016	-2.97327	0.000272068	3.72482e-05
Msa_22229	0.23	0.896	1.65857	0.030576	0.0075914
Msa_22244	3.406	1.026	-1.66643	1.08345e-09	6.48365e-11
Msa_22252	21.67	48.176	1.17002	4.80523e-09	3.10617e-10
Msa_22254	2.116	0.69	-1.53222	3.26336e-05	3.70403e-06
Msa_22258	1.203	0.176	-2.09933	0.0100141	0.00207474
Msa_22266	29.576	12.75	-1.18018	4.66052e-80	1.67737e-82
Msa_22278	2.37	7.476	1.66075	2.85431e-14	1.12132e-15
Msa_22302	0.36	0	-3.20063	0.000295754	4.0852e-05
Msa_22312	21.41	10.086	-1.05143	3.17195e-33	4.38586e-35
Msa_22313	45.816	95.926	1.09249	6.26676e-20	1.67057e-21
Msa_22340	2.076	0.946	-1.08046	0.000167746	2.19664e-05
Msa_22355	0.91	0.153	-2.19441	0.000369288	5.23231e-05
Msa_22356	0.646	0	-4.07727	5.04513e-07	4.26762e-08
Msa_22360	8.213	3.266	-1.27961	1.89339e-08	1.32055e-09
Msa_22380	29.193	12.933	-1.13988	4.00696e-35	5.10861e-37
Msa_22389	17.466	34.89	1.02873	4.52271e-43	4.16598e-45
Msa_22396	5.083	0	-4.19159	8.25837e-07	7.21237e-08
Msa_22398	18.116	7.746	-1.19017	5.82512e-43	5.4012e-45
Msa_22413	4.796	9.85	1.06714	1.82354e-19	4.99091e-21
Msa_22431	2.216	1.04	-1.02889	0.00751353	0.00149948
Msa_22441	5.04	2.353	-1.02903	0.00313912	0.000558749
Msa_22451	2.493	0.6	-1.80657	0.00243232	0.00042099
Msa_22472	4.01	0.59	-2.6075	1.02677e-10	5.49095e-12
Msa_22477	9.15	0.293	-3.16616	0.000195404	2.60173e-05
Msa_22478	0.05	7.41	4.0627	1.26485e-06	1.13705e-07
Msa_22481	1.303	2.63	1.03878	5.64433e-05	6.70723e-06
Msa_22487	1.03	0.276	-1.71516	0.00229995	0.000396022
Msa_22491	35.826	86.5	1.29868	4.67222e-32	6.77381e-34
Msa_22498	0.29	0.753	1.29196	0.0109867	0.00230997
Msa_22505	2.52	0.03	-5.3401	7.77044e-20	2.07774e-21
Msa_22509	0.95	0	-2.40459	0.0118112	0.00251
Msa_2251	2.473	0.75	-1.6055	7.76114e-05	9.48779e-06
Msa_22512	0.98	2.606	1.31161	0.0310866	0.00774336
Msa_22515	2.686	6.22	1.23387	6.56899e-12	3.155e-13
Msa_22518	2.12	0.323	-1.96086	0.0235773	0.00560103
Msa_22522	4.686	1.083	-1.75135	0.0142614	0.00311449
Msa_22569	0.153	0	-2.27353	0.0190202	0.00434479
Msa_22601	1.013	0	-2.35118	0.0141982	0.0030955
Msa_22608	0.346	0	-3.43864	5.64124e-05	6.70241e-06
Msa_22611	0.386	0.85	1.08061	0.0387303	0.0100458
Msa_2262	1.333	0.03	-4.82868	9.61492e-21	2.46145e-22
Msa_22620	0.393	0	-3.37485	0.000101772	1.27e-05
Msa_22623	1.216	0.196	-1.97624	0.0175594	0.00396862
Msa_2263	0.723	2.303	1.63993	2.48474e-06	2.35798e-07
Msa_22645	4.236	1.91	-1.08635	0.00107218	0.000169202
Msa_22647	2.813	0.573	-2.20436	2.22344e-13	9.39939e-15
Msa_22656	5.72	0	-6.76185	5.98661e-24	1.26722e-25
Msa_22664	2.813	0.83	-1.6722	1.9232e-06	1.78512e-07
Msa_22668	9.493	3.2	-1.50369	4.21986e-09	2.70632e-10
Msa_22671	9.283	18.793	1.04779	6.30221e-41	6.45868e-43
Msa_2268	0.83	0.323	-1.25901	0.0040534	0.000744099
Msa_22682	0.813	0	-2.28853	0.0175087	0.00395644
Msa_22683	2.09	4.53	1.07004	0.0345467	0.00875908
Msa_22691	11.783	23.366	1.01285	2.04773e-13	8.62744e-15
Msa_2272	0.346	1.076	1.5947	0.000172578	2.26763e-05
Msa_22738	2.16	1.023	-1.01816	0.00109221	0.000172541
Msa_2277	0.043	0.213	1.84065	0.0283053	0.00692913
Msa_22777	8.826	22.18	1.23218	0.0342935	0.00867884
Msa_22782	3.15	6.55	1.06592	0.000126543	1.60845e-05
Msa_22804	5.393	2.373	-1.14304	1.14574e-09	6.87271e-11
Msa_22805	0	0.133	2.34054	0.0149654	0.00329683
Msa_22837	0.55	0.083	-1.92115	0.0320506	0.00801991
Msa_22842	22.393	9.216	-1.24251	2.84905e-22	6.63325e-24
Msa_22848	0	0.923	2.19308	0.0236356	0.00561586
Msa_22859	0.25	1.383	1.8885	0.0260291	0.00627717
Msa_22860	15.71	7.18	-1.06355	0.000809308	0.000123867
Msa_22862	1.783	0.093	-3.43667	4.79041e-07	4.02878e-08
Msa_22866	0.276	0.053	-1.71543	0.0499706	0.0136381
Msa_22867	0.57	0	-3.54359	3.95417e-05	4.56934e-06
Msa_22869	0.103	1.456	3.43883	9.53855e-10	5.67321e-11
Msa_22872	0.87	0.146	-1.83444	0.0417049	0.0109793
Msa_22874	1.03	0.356	-1.43947	0.000948353	0.000147675
Msa_22912	5.036	1.963	-1.23901	0.0106368	0.00222495
Msa_22917	0.57	0	-2.00568	0.041473	0.0108981
Msa_22930	3.876	9.973	1.36889	1.4221e-07	1.11329e-08
Msa_22949	9.163	0.403	-4.31652	3.07518e-43	2.80761e-45
Msa_22953	1.723	0	-5.60206	1.03694e-15	3.60552e-17
Msa_22962	4.143	0	-6.80901	7.19247e-27	1.32942e-28
Msa_22965	1.553	3.253	1.07195	0.000688609	0.000103363
Msa_22967	2.58	0.89	-1.45256	0.000129158	1.64432e-05
Msa_2297	4.14	1.183	-1.7433	9.95217e-14	4.08577e-15
Msa_22977	1.043	0.06	-2.72434	0.00124669	0.000199986
Msa_22983	0.483	0	-1.98831	0.0436333	0.0115979
Msa_22986	3.78	1.5	-1.2899	9.47502e-10	5.63157e-11
Msa_22997	7.436	1.96	-1.88696	1.99026e-33	2.72766e-35
Msa_23	1.05	4.556	1.79408	0.0118213	0.00251256
Msa_23012	6.023	1.753	-1.69488	2.41744e-08	1.70424e-09
Msa_2302	1.133	2.796	1.31487	9.51434e-07	8.39051e-08
Msa_23027	0	0.326	3.36282	9.72226e-05	1.20868e-05
Msa_23031	12.773	5.646	-1.14205	2.25596e-26	4.28448e-28
Msa_23036	0.08	0.633	2.56766	0.000252924	3.44319e-05
Msa_23041	9.723	1.77	-2.40823	6.93738e-49	5.27579e-51
Msa_23046	15.133	6.726	-1.13597	2.1803e-36	2.65117e-38
Msa_23057	2.366	0.836	-1.43991	1.37431e-06	1.24355e-07
Msa_23068	4.413	0.513	-2.96022	1.45335e-15	5.10366e-17
Msa_23079	15.87	46.893	1.50502	0.000388503	5.52905e-05
Msa_23090	15.636	7.193	-1.06899	7.07748e-06	7.19275e-07
Msa_23097	2.32	1.096	-1.04401	0.000312107	4.33647e-05
Msa_23102	0.01	0.22	2.45916	0.00748137	0.00149068
Msa_23109	2.266	0.756	-1.45527	0.00395967	0.000724639
Msa_23118	1.316	3.366	1.36936	8.39255e-08	6.39437e-09
Msa_23125	2.606	6.326	1.30485	1.4142e-16	4.63837e-18
Msa_23149	12.24	4.383	-1.44454	7.28809e-37	8.71388e-39
Msa_23151	1.6	5.316	1.57162	0.0102155	0.00212186
Msa_23153	1.243	0	-5.15327	1.21042e-12	5.45414e-14
Msa_23188	8.58	0.576	-3.59982	1.22359e-15	4.27943e-17
Msa_23195	1.116	2.47	1.15354	3.2891e-06	3.1768e-07
Msa_23200	1.07	4.79	2.06149	2.38112e-06	2.25189e-07
Msa_23218	4.613	1.78	-1.32261	3.17543e-11	1.61358e-12
Msa_23226	0.703	1.753	1.28193	0.00781514	0.00156942
Msa_23244	25.966	8.466	-1.58181	2.00099e-84	6.67282e-87
Msa_23266	3.166	0	-6.42704	7.89568e-23	1.78371e-24
Msa_23278	0.496	1.25	1.26772	0.00797652	0.00160669
Msa_23280	0.246	0.006	-2.69381	0.00375174	0.00068201
Msa_23285	2.406	0.826	-1.45279	0.000234878	3.17651e-05
Msa_23288	5.96	13.356	1.18774	3.99886e-14	1.59779e-15
Msa_23289	45.433	8.95	-2.28979	3.57447e-42	3.40882e-44
Msa_23295	5.506	1.133	-2.1709	1.68294e-11	8.33958e-13
Msa_233	0.463	1.12	1.2486	0.000514979	7.50703e-05
Msa_23305	2.51	0.4	-2.55359	3.75472e-14	1.4926e-15
Msa_23306	0.313	0	-2.91343	0.00136743	0.000221941
Msa_23313	5.08	2.026	-1.24327	0.000546236	8.02044e-05
Msa_23363	1.963	5.62	1.50708	1.39396e-06	1.26275e-07
Msa_2339	4.74	1.216	-1.84117	9.80839e-07	8.66977e-08
Msa_23400	0.14	1.083	2.75412	4.33978e-08	3.16357e-09
Msa_23414	2.6	0.476	-2.33058	1.38051e-10	7.45568e-12
Msa_23426	0.44	0.083	-1.81649	0.0306752	0.00762155
Msa_23432	1.25	0.463	-1.33879	0.000869765	0.000133987
Msa_23437	3.1	8.93	1.55595	9.01282e-30	1.46429e-31
Msa_2344	0.076	0.43	1.90825	0.0207666	0.00481975
Msa_23442	4.28	1.016	-1.98427	3.46852e-13	1.48392e-14
Msa_23448	2.086	0.92	-1.11601	0.000606425	8.99051e-05
Msa_2345	3.243	1.1	-1.47821	2.37821e-06	2.24865e-07
Msa_23469	2.356	0.743	-1.57444	7.79565e-05	9.54107e-06
Msa_23470	7.646	1.943	-1.92978	3.1336e-33	4.32009e-35
Msa_23479	1.336	0.626	-1.03431	0.00682165	0.00134355
Msa_23480	2.136	5.273	1.32347	2.39473e-14	9.33468e-16
Msa_23498	2.656	17.193	2.71251	6.02304e-90	1.7391e-92
Msa_23499	0.646	0.07	-1.94594	0.0461756	0.012407
Msa_23503	5.24	14.103	1.45605	1.50287e-41	1.48823e-43
Msa_23511	1.546	3.423	1.10122	0.0225443	0.00531485
Msa_23518	17.726	6.523	-1.40226	1.57017e-28	2.68512e-30
Msa_23528	0.846	4.453	2.18912	5.83358e-05	6.95228e-06
Msa_23531	3.89	1.203	-1.60933	9.19901e-07	8.08998e-08
Msa_23547	1.713	3.59	1.04783	0.0152105	0.00335887
Msa_23550	2.96	0.683	-1.99667	3.90914e-07	3.24788e-08
Msa_23581	7.36	1.35	-2.30911	3.57302e-10	2.02921e-11
Msa_23598	135.466	2.63	-5.61461	0	0
Msa_23618	5.503	2.01	-1.39651	3.18565e-10	1.79561e-11
Msa_23619	0.39	2.943	2.77686	7.12618e-11	3.75299e-12
Msa_23623	2.2	0.866	-1.29809	2.25572e-06	2.12871e-07
Msa_23626	1.403	0	-5.32795	7.87523e-14	3.21549e-15
Msa_23628	3.61	13.406	1.91512	1.98146e-43	1.78085e-45
Msa_23631	3.556	0.87	-1.94624	2.85988e-11	1.44567e-12
Msa_23636	14.34	4.066	-1.77712	2.93315e-41	2.95229e-43
Msa_23664	0.026	0.516	3.11962	0.000146167	1.87988e-05
Msa_23682	0.113	0	-1.97502	0.0483726	0.0131026
Msa_23684	5.55	14.77	1.39148	3.73463e-05	4.2883e-06
Msa_23686	8.21	24.153	1.58549	4.80755e-71	2.07243e-73
Msa_23693	1.433	0.02	-4.73895	4.42303e-13	1.91117e-14
Msa_23718	1.826	6.863	1.87932	6.9043e-09	4.55429e-10
Msa_23719	15.94	6.51	-1.25499	1.19851e-35	1.48659e-37
Msa_23721	0.543	1.173	1.07006	0.0133995	0.00290118
Msa_23737	1.57	3.47	1.10654	0.0280179	0.00684852
Msa_23741	2.96	1.33	-1.04261	0.0456902	0.0122552
Msa_23752	1.48	11.556	2.98227	5.31907e-88	1.62236e-90
Msa_23754	25.086	11.216	-1.11507	9.25059e-09	6.19227e-10
Msa_23766	1.12	0.276	-1.88941	2.43266e-05	2.7018e-06
Msa_23779	0.986	0.426	-1.1181	0.0213504	0.0049791
Msa_23787	2.176	0.566	-1.83917	5.5304e-06	5.52039e-07
Msa_2380	1.61	0.71	-1.10506	0.00433457	0.000804
Msa_23860	10.233	1.893	-2.31993	1.81295e-12	8.28709e-14
Msa_23883	0.003	0.35	2.8654	0.00177504	0.000296796
Msa_23887	5.6	13.53	1.28253	8.94667e-08	6.83839e-09
Msa_23894	0.59	1.843	1.59854	0.000614565	9.12119e-05
Msa_23948	4.376	8.943	1.06067	3.12513e-15	1.13112e-16
Msa_23973	5.013	13.026	1.406	1.69236e-34	2.22991e-36
Msa_23981	1.776	0.743	-1.19246	0.000204221	2.72951e-05
Msa_23994	0.546	0.083	-1.93915	0.0273945	0.00667174
Msa_24003	2.136	5.68	1.4285	7.29048e-14	2.96784e-15
Msa_24005	2.68	0.506	-1.89481	0.0151143	0.00333364
Msa_24017	5.433	2.39	-1.08432	0.0142795	0.00311902
Msa_24023	11.466	4.58	-1.26074	6.70514e-06	6.78435e-07
Msa_24027	1.083	3.426	1.64812	2.66888e-09	1.6693e-10
Msa_24038	6.24	1.78	-1.73254	2.30487e-10	1.27431e-11
Msa_24042	0.173	0	-2.36232	0.0139481	0.00303388
Msa_24058	1.243	8.146	2.72017	8.56649e-59	4.91216e-61
Msa_24105	0.423	0.033	-2.43324	0.00639664	0.00124801
Msa_24106	11.023	3.846	-1.48203	9.75351e-38	1.11658e-39
Msa_24108	1.506	0.213	-1.95105	0.030912	0.00769232
Msa_24117	2.126	6.796	1.66316	1.84994e-08	1.28799e-09
Msa_24123	0.436	0	-1.98529	0.044157	0.0117695
Msa_24127	1.706	0.823	-1.00678	0.00689634	0.00135964
Msa_24128	1.563	0.506	-1.40288	0.0427056	0.0112914
Msa_2414	0.26	0	-3.86852	2.24713e-06	2.1197e-07
Msa_24140	31.986	11.693	-1.40869	1.31332e-23	2.85743e-25
Msa_24156	2.01	5.32	1.42806	8.18464e-18	2.48973e-19
Msa_24159	2.41	0.24	-2.56778	0.000730899	0.000110603
Msa_24167	0.823	1.946	1.19669	0.0122555	0.00261862
Msa_24172	2.11	0.806	-1.32106	0.000107987	1.35503e-05
Msa_24197	0	0.626	4.13166	2.65482e-07	2.15337e-08
Msa_2420	0.783	0.273	-1.41946	0.000833353	0.000127818
Msa_24238	8.156	3.336	-1.25075	1.76113e-18	5.11376e-20
Msa_24256	11.533	0.113	-2.19233	0.0241429	0.00575602
Msa_24260	1.09	0.303	-1.66969	0.00203916	0.0003461
Msa_24267	0	1.046	2.41499	0.011366	0.00240321
Msa_2428	0.903	0.4	-1.11428	0.000521988	7.62513e-05
Msa_24288	17.133	2.34	-2.79232	3.82341e-36	4.66469e-38
Msa_2429	11.69	3.92	-1.54215	3.91942e-77	1.51424e-79
Msa_24298	1.303	3.37	1.3728	2.19012e-06	2.0624e-07
Msa_24310	1.13	0.4	-1.34385	0.0146455	0.00321683
Msa_24349	17.316	48.59	1.51869	1.38173e-165	1.3767e-168
Msa_2435	0.64	0	-4.80868	2.93124e-10	1.64148e-11
Msa_24352	1.9	0.78	-1.21379	0.000308041	4.27307e-05
Msa_24353	15.68	83.93	2.44712	2.27942e-222	1.06604e-225
Msa_24381	3.086	0.526	-1.85494	0.0350286	0.00890477
Msa_24389	0.73	0	-4.35961	2.44921e-08	1.72862e-09
Msa_24392	3.163	0.363	-2.33007	0.00413367	0.000760601
Msa_24402	7.64	2.526	-1.52702	7.28218e-09	4.82429e-10
Msa_24412	9.31	3.18	-1.49841	2.2461e-16	7.43995e-18
Msa_24416	13.05	4.256	-1.57243	4.13311e-22	9.71528e-24
Msa_24417	1.41	3.743	1.37269	0.00120454	0.000192246
Msa_24419	6.513	15.39	1.26894	8.27819e-38	9.46001e-40
Msa_24431	0.146	0	-2.18304	0.0256825	0.00618157
Msa_24448	5.213	2.526	-1.01042	9.25923e-10	5.49955e-11
Msa_24451	1.65	3.58	1.13966	5.65154e-08	4.19679e-09
Msa_24452	2.19	0.883	-1.19574	0.0182636	0.00414969
Msa_24457	0.61	1.436	1.18176	0.0204856	0.00474661
Msa_24474	0.903	0	-1.98582	0.0433882	0.0115151
Msa_24475	2.99	1.156	-1.29795	4.26958e-05	4.96593e-06
Msa_24487	0.636	0	-3.97028	1.29457e-06	1.1664e-07
Msa_24510	25.556	11.64	-1.10002	6.67955e-35	8.65181e-37
Msa_24552	0.53	0	-3.63954	1.7731e-05	1.91987e-06
Msa_24556	2.183	0.253	-2.96855	1.46097e-15	5.13342e-17
Msa_24560	1.06	0	-4.37854	4.66103e-08	3.41197e-09
Msa_24565	0.906	0.163	-1.86934	0.0277197	0.00676774
Msa_24571	13.72	4.653	-1.49791	8.67348e-10	5.13576e-11
Msa_246	0.183	0.463	1.25376	0.0494967	0.0134785
Msa_24607	4.473	1.87	-1.21225	1.1905e-09	7.17028e-11
Msa_24612	15.756	7.016	-1.13121	1.19617e-26	2.23526e-28
Msa_24615	3.436	11.036	1.70419	1.53783e-29	2.5235e-31
Msa_24618	2.836	6.02	1.10175	1.64664e-08	1.13874e-09
Msa_24624	0.99	0.063	-3.31211	5.77863e-08	4.30175e-09
Msa_24636	1.083	0.013	-3.88206	1.88902e-06	1.75078e-07
Msa_24641	0.266	0.02	-2.14204	0.0233481	0.00554089
Msa_2465	0.226	0.676	1.48423	0.00825087	0.00167084
Msa_24668	8.61	3.66	-1.19632	1.84364e-18	5.35709e-20
Msa_24671	6.783	0.22	-4.72272	1.98031e-47	1.55432e-49
Msa_24685	0.083	0.806	2.24893	0.012995	0.00279962
Msa_24701	6.223	18.32	1.58566	2.55733e-47	2.01762e-49
Msa_24706	1.886	0.716	-1.30913	0.00113767	0.0001803
Msa_24717	0.8	0	-2.26011	0.0192484	0.00440945
Msa_2472	0.086	0.01	-1.97167	0.0464123	0.0124886
Msa_24725	1.506	0.67	-1.09401	0.00601732	0.00116385
Msa_24726	3.926	1.76	-1.11064	7.56166e-07	6.55932e-08
Msa_24734	1.563	0.15	-3.21615	4.16859e-10	2.38948e-11
Msa_24740	1.32	0.62	-1.01304	0.0140532	0.0030596
Msa_24753	6.686	1.013	-2.67927	4.44466e-44	3.92237e-46
Msa_24791	1.936	0	-5.59323	2.3561e-15	8.4463e-17
Msa_24799	4.906	14.08	1.54135	4.21099e-23	9.36745e-25
Msa_24802	0.42	0.003	-1.96451	0.0468068	0.0126156
Msa_24816	1.383	3.813	1.46084	3.98063e-08	2.8888e-09
Msa_24818	0.606	1.406	1.15078	0.0314351	0.00784742
Msa_24838	3.713	9.896	1.41423	1.78411e-08	1.24071e-09
Msa_24853	11.793	5.71	-1.0108	3.71651e-14	1.47515e-15
Msa_24873	2.723	0.8	-1.52135	0.0160509	0.00357449
Msa_24899	1.483	3.68	1.32754	2.06128e-08	1.44435e-09
Msa_24912	2.963	6.493	1.12934	0.000441092	6.34714e-05
Msa_24932	3.41	1.36	-1.25756	6.83791e-05	8.25627e-06
Msa_24934	1.81	0.803	-1.08497	0.0151337	0.00334099
Msa_24937	0.56	1.373	1.26147	0.00156246	0.000257218
Msa_24943	3.93	1.756	-1.11035	0.000158635	2.06216e-05
Msa_24951	0.823	0.173	-1.98806	0.000256142	3.49012e-05
Msa_2496	0.68	0.3	-1.12409	0.00498851	0.000940513
Msa_24964	13.466	5.43	-1.26647	4.05208e-13	1.74594e-14
Msa_24968	1.25	13.69	3.45628	1.02818e-80	3.57507e-83
Msa_24972	0.606	0.2	-1.39968	0.0227697	0.00537771
Msa_24974	1.246	0.446	-1.35387	0.00975802	0.00201653
Msa_24983	17.81	40.563	1.21757	1.22361e-55	8.01158e-58
Msa_24992	2.113	0.656	-1.52601	0.00427532	0.000791272
Msa_2500	2.096	0.573	-1.76756	1.2183e-06	1.09347e-07
Msa_25045	9.043	21.85	1.30096	7.08687e-59	4.0349e-61
Msa_25054	3.01	1.35	-1.07338	0.0119835	0.00255148
Msa_25057	2.593	1.17	-1.08859	8.14388e-05	1.00004e-05
Msa_25066	1.51	4.916	1.68902	1.25456e-07	9.73973e-09
Msa_25076	26.733	11.076	-1.23278	2.21859e-23	4.87667e-25
Msa_25097	3	1.436	-1.00675	2.20751e-05	2.43513e-06
Msa_25101	12.426	4.876	-1.31024	3.07479e-23	6.78369e-25
Msa_25110	2.96	10.95	1.90709	3.13287e-40	3.34443e-42
Msa_25120	1.31	3.073	1.21905	0.00121455	0.000194102
Msa_25122	7.356	0.226	-3.28985	7.79012e-05	9.52796e-06
Msa_25126	20.093	55.686	1.49894	1.36283e-68	6.29056e-71
Msa_25156	3.386	1.53	-1.064	0.00933501	0.00191734
Msa_25192	2.343	5.77	1.31671	4.58555e-12	2.17161e-13
Msa_25197	0.153	2.496	3.77015	6.51897e-14	2.64449e-15
Msa_25199	2.106	0.793	-1.34445	5.1808e-06	5.1493e-07
Msa_2521	3.21	0.573	-2.28592	3.66898e-07	3.03864e-08
Msa_25229	1.466	6.193	2.06913	4.78723e-18	1.42705e-19
Msa_25235	4.683	2.193	-1.05923	2.92622e-09	1.84157e-10
Msa_25253	1.303	3.003	1.19044	0.00105287	0.000165855
Msa_25259	0.953	0.076	-2.29291	0.0120078	0.00255763
Msa_25272	0.65	0	-3.93399	1.77822e-06	1.64122e-07
Msa_25279	3.423	0.433	-2.86225	5.26729e-17	1.67726e-18
Msa_2529	0.846	0.216	-1.8383	3.85525e-05	4.44091e-06
Msa_25302	0.656	1.98	1.57704	8.1393e-06	8.35131e-07
Msa_25312	10.926	4.276	-1.31527	2.27554e-19	6.2604e-21
Msa_25315	5.773	2.393	-1.22012	3.1296e-08	2.24511e-09
Msa_25321	0	1.326	2.56446	0.00658252	0.00128909
Msa_25328	1.106	2.813	1.33496	0.000278067	3.81318e-05
Msa_25331	10.116	4.27	-1.20754	6.87801e-18	2.07128e-19
Msa_25374	0	0.89	4.67919	6.32599e-10	3.69302e-11
Msa_25380	1.29	0.483	-1.30828	0.0100617	0.00208583
Msa_25384	0	1.323	2.55899	0.00671542	0.00131976
Msa_25386	0.303	11.84	5.1733	1.82372e-87	5.67376e-90
Msa_25388	1.226	0.53	-1.13709	0.00451769	0.000842013
Msa_25389	1.193	0.13	-2.58267	0.000406774	5.81637e-05
Msa_25400	4.343	1.966	-1.09976	2.42956e-09	1.51122e-10
Msa_25405	3.2	0.97	-1.66472	6.01223e-09	3.93497e-10
Msa_25412	10.15	0	-7.83274	6.25721e-39	7.02328e-41
Msa_25414	1.03	2.54	1.29029	0.000435015	6.25291e-05
Msa_25422	0.416	0	-3.3733	0.000101408	1.26483e-05
Msa_25425	0.74	0.003	-4.35388	2.52421e-08	1.78721e-09
Msa_25431	0.13	0	-2.05479	0.0382396	0.00989522
Msa_25446	0.776	3.13	1.99982	4.56806e-12	2.16147e-13
Msa_25448	3.456	1.37	-1.26625	0.000228863	3.0891e-05
Msa_25457	3.116	1.32	-1.16279	0.00241636	0.000417983
Msa_25474	22.663	7.44	-1.56421	1.25819e-27	2.22836e-29
Msa_25481	4.066	1.526	-1.32227	0.000443874	6.39199e-05
Msa_25487	7.053	17.15	1.28662	8.36682e-07	7.31559e-08
Msa_25507	4.74	2.12	-1.09404	0.00187242	0.000314869
Msa_25516	6.806	36.993	2.47259	1.37924e-220	6.73086e-224
Msa_25517	0.9	2.043	1.18415	0.000150572	1.94419e-05
Msa_25530	7.57	16.093	1.11087	2.42187e-11	1.21736e-12
Msa_25553	17.36	40.123	1.23745	1.44554e-40	1.51083e-42
Msa_25557	1.25	3.206	1.37076	2.81732e-07	2.29549e-08
Msa_25563	5.18	0.053	-5.75007	5.8293e-26	1.13198e-27
Msa_25568	1.53	0.253	-2.42305	3.99458e-07	3.32416e-08
Msa_2557	2.966	1.166	-1.29678	4.50514e-10	2.59064e-11
Msa_25574	0.413	0.086	-1.75519	0.0446326	0.0119198
Msa_25584	11.303	3.193	-1.76827	2.92921e-16	9.798e-18
Msa_25586	6.566	2.876	-1.1424	3.22305e-07	2.65032e-08
Msa_25603	0.243	0	-2.86812	0.00160466	0.000265204
Msa_2563	0.54	0.183	-1.41415	0.00949456	0.00195533
Msa_25633	1.26	3.183	1.34953	3.59683e-07	2.97416e-08
Msa_25652	0.47	0	-1.99263	0.0432614	0.0114727
Msa_25659	3.94	0.673	-2.45962	7.13317e-18	2.15102e-19
Msa_25663	0.376	0	-3.25354	0.000206901	2.7693e-05
Msa_25713	0.683	1.826	1.38636	0.000445631	6.4191e-05
Msa_25731	0	0.523	2.7623	0.00294768	0.000521698
Msa_25748	5.343	1.726	-1.54805	2.89369e-07	2.36183e-08
Msa_25768	2.796	0.81	-1.61174	0.00209223	0.000356086
Msa_25793	25.063	54.15	1.13884	2.582e-27	4.66744e-29
Msa_25797	28.84	66.573	1.23735	4.36427e-93	1.18915e-95
Msa_25804	1.62	6.06	1.91172	2.55581e-20	6.67807e-22
Msa_25818	4.646	15.996	1.80915	3.07518e-43	2.80637e-45
Msa_25822	1.683	0.123	-2.14135	0.0257743	0.00620578
Msa_25869	4.873	2.333	-1.01971	6.02526e-09	3.94627e-10
Msa_25872	7.27	15.906	1.15912	2.51478e-28	4.33115e-30
Msa_25878	0.89	0.04	-3.76445	4.8062e-08	3.52605e-09
Msa_25890	6.236	13.486	1.13471	2.64616e-09	1.65456e-10
Msa_25900	5.486	27.733	2.36692	6.34446e-154	7.99846e-157
Msa_25933	2.616	1.003	-1.32385	9.62779e-06	1.00019e-06
Msa_25970	4.06	1.52	-1.37201	1.10639e-10	5.92578e-12
Msa_25973	0.016	0.3	2.65215	0.00331533	0.000593441
Msa_25985	7.456	2.193	-1.71884	1.36965e-22	3.12481e-24
Msa_26002	8.016	3.703	-1.01473	0.0322939	0.00809072
Msa_26015	0.033	1.096	3.95681	1.69878e-08	1.17618e-09
Msa_2602	0.423	0.163	-1.29207	0.0170756	0.00384713
Msa_26046	2.98	1.28	-1.08635	0.0495776	0.0135086
Msa_26051	2.283	0.49	-2.08235	2.19012e-06	2.06325e-07
Msa_26065	1.93	4.326	1.15182	0.0010187	0.000159809
Msa_26068	3.096	0.796	-1.88466	7.83787e-12	3.78674e-13
Msa_26069	3.173	1.39	-1.12116	0.00434398	0.000806012
Msa_26072	4.2	1.273	-1.59992	0.000181536	2.39826e-05
Msa_26075	0.523	0	-3.41387	8.84006e-05	1.09074e-05
Msa_2609	0.466	0.996	1.04681	0.0433897	0.0115164
Msa_26098	0.866	0.14	-2.11265	0.00554496	0.00106064
Msa_26108	0	0.773	4.2927	6.21829e-08	4.65812e-09
Msa_2611	1.536	4.313	1.49413	1.27222e-09	7.6883e-11
Msa_26116	3.453	1.29	-1.33617	0.000227404	3.06803e-05
Msa_26132	17.006	5.806	-1.50509	5.80872e-19	1.63706e-20
Msa_26138	0.576	0.173	-1.51798	0.0308378	0.00766948
Msa_26143	2.453	0.73	-1.65997	5.2106e-06	5.18103e-07
Msa_26145	2.186	5.236	1.27251	4.75172e-08	3.48222e-09
Msa_26169	53.8	12.87	-2.02753	3.91316e-150	5.17203e-153
Msa_26198	2.943	0.213	-3.55196	3.07813e-22	7.18538e-24
Msa_26200	2.896	0.41	-2.628	2.22435e-11	1.11491e-12
Msa_2622	0.42	0.116	-1.55208	0.0369762	0.0095059
Msa_26224	3.543	1.213	-1.46837	6.92941e-05	8.38648e-06
Msa_26231	1.46	0	-4.85449	2.50834e-10	1.39242e-11
Msa_26236	5.543	2.256	-1.23747	1.39724e-07	1.0927e-08
Msa_26262	5.333	2.266	-1.10353	0.0446326	0.0119207
Msa_26272	2.173	0.553	-1.87639	4.78771e-09	3.0929e-10
Msa_26273	0.196	0	-2.54318	0.00686872	0.00135324
Msa_26279	1.576	0.61	-1.31088	0.000158934	2.0667e-05
Msa_2628	0.053	0.276	1.7895	0.0335729	0.00846167
Msa_26281	0.23	0	-2.72875	0.00310573	0.000552071
Msa_26288	4.766	1.086	-2.03984	3.16408e-10	1.78281e-11
Msa_26297	0.16	1.023	2.10331	0.00946363	0.00194857
Msa_26298	2.36	0.5	-2.14883	8.12052e-10	4.78688e-11
Msa_263	0.736	0.046	-3.28049	1.13173e-06	1.00956e-07
Msa_26307	1.73	0.223	-2.79599	1.27437e-09	7.70392e-11
Msa_2631	0.973	7.38	2.93567	6.41856e-84	2.15349e-86
Msa_26320	0.74	1.763	1.21946	0.00941953	0.00193758
Msa_26328	3.816	10.48	1.38517	0.00425468	0.000786587
Msa_2633	2.083	0.373	-2.37002	2.83147e-12	1.32019e-13
Msa_26336	1.663	0.02	-4.87925	3.2477e-14	1.28246e-15
Msa_26337	0.733	0.126	-2.19149	0.000358107	5.04668e-05
Msa_26338	1.766	3.81	1.12273	4.70365e-06	4.64636e-07
Msa_2634	8.116	19.03	1.25749	7.69434e-31	1.17968e-32
Msa_26343	9.313	28.05	1.61865	1.95689e-68	9.11218e-71
Msa_26344	3.27	0.913	-1.75686	4.66276e-08	3.41418e-09
Msa_26346	4.626	0.443	-3.2187	1.28076e-21	3.10691e-23
Msa_26353	0.016	0.553	3.44287	2.8101e-05	3.153e-06
Msa_26362	0.046	1.956	4.17281	7.93781e-09	5.27638e-10
Msa_26367	3.11	1.133	-1.39326	2.85915e-09	1.79703e-10
Msa_26370	5.223	1.953	-1.35218	1.27801e-05	1.35522e-06
Msa_26374	33.8	7.003	-2.18531	1.16386e-16	3.79836e-18
Msa_26381	15.46	4.256	-1.76528	1.7816e-08	1.2386e-09
Msa_26402	8.81	3.726	-1.17977	6.03606e-05	7.212e-06
Msa_26414	17.733	41.5	1.25533	2.32025e-41	2.33067e-43
Msa_2642	6.693	1.883	-1.78764	1.20724e-31	1.78217e-33
Msa_26420	16.72	34.283	1.06192	3.32075e-16	1.11347e-17
Msa_26423	1.09	0	-4.66672	1.30127e-09	7.8718e-11
Msa_26429	0.13	0.453	1.56785	0.0318789	0.00797054
Msa_26430	24.763	11.563	-1.05526	6.32367e-10	3.69038e-11
Msa_26440	7.376	2.706	-1.40871	3.91642e-18	1.16269e-19
Msa_26452	22.683	9.803	-1.17195	1.14402e-22	2.60305e-24
Msa_26465	2.666	1.22	-1.0623	0.00147779	0.000241925
Msa_26475	5.17	10.71	1.07486	1.55393e-09	9.47607e-11
Msa_26477	20.733	43.036	1.08486	1.5891e-46	1.31836e-48
Msa_26482	9.01	4.256	-1.01143	0.00426764	0.000789244
Msa_26515	3.823	1.74	-1.09392	7.29526e-05	8.87079e-06
Msa_26524	0	0.153	2.32133	0.0160455	0.00357295
Msa_26527	1.336	3.386	1.34274	6.20451e-06	6.24248e-07
Msa_26529	2.956	0.973	-1.563	6.0826e-10	3.54475e-11
Msa_26543	23.053	96.683	2.09341	1.14695e-100	2.77532e-103
Msa_26556	3.656	1.696	-1.06571	1.93063e-06	1.79249e-07
Msa_26564	0.896	2.05	1.15994	0.00763135	0.00152515
Msa_26578	7.156	2.683	-1.37149	2.33766e-16	7.74798e-18
Msa_26582	1.673	0.003	-5.45064	1.40691e-14	5.35254e-16
Msa_26604	4.573	1.893	-1.22011	1.20206e-06	1.07728e-07
Msa_26610	0.38	0.876	1.15276	0.0438806	0.0116824
Msa_26616	0.64	0	-3.12009	0.000536108	7.85632e-05
Msa_26619	13.713	5.35	-1.31534	7.96724e-18	2.41711e-19
Msa_26630	2.163	0.36	-1.93155	0.0201761	0.00466437
Msa_26634	0	2.356	4.18533	6.62943e-07	5.70078e-08
Msa_26643	6.8	0.386	-4.01673	4.48309e-46	3.74662e-48
Msa_26644	7.983	1.83	-2.0701	2.95035e-25	5.93922e-27
Msa_26665	0.543	0	-3.46521	6.36016e-05	7.62381e-06
Msa_26675	0.313	0.046	-1.87208	0.0370368	0.00952599
Msa_267	0.426	0.106	-1.72557	0.0106113	0.00221831
Msa_26727	3.366	0.57	-2.45321	3.98894e-19	1.10554e-20
Msa_26733	0.74	2.073	1.41952	0.00181807	0.000304693
Msa_26751	4.736	10.923	1.22861	3.3083e-13	1.41067e-14
Msa_26766	0.776	3.8	1.77446	0.0360878	0.00923255
Msa_26768	17.423	167.883	3.27619	7.04244e-119	1.30312e-121
Msa_26804	25.553	8.486	-1.53105	3.38373e-11	1.72355e-12
Msa_26814	0	0.573	2.01994	0.039886	0.0103999
Msa_26845	8.01	3.493	-1.14857	1.06315e-06	9.44055e-08
Msa_26854	0.163	0.71	1.89588	0.00368564	0.00066812
Msa_2686	1.526	0.456	-1.57787	0.00241767	0.000418308
Msa_26863	10.386	2.913	-1.79737	5.34165e-37	6.35406e-39
Msa_26867	6.403	2.443	-1.35543	5.99607e-18	1.80203e-19
Msa_26871	2.5	0.993	-1.24331	0.00309731	0.000550323
Msa_26884	0.943	0	-2.3582	0.0138971	0.00302052
Msa_26885	5.413	2.303	-1.15642	0.00110987	0.000175534
Msa_26890	9.156	18.14	1.01513	3.44862e-27	6.26207e-29
Msa_26905	0.863	0.296	-1.40866	0.0167852	0.00376942
Msa_26909	5.88	12.74	1.13877	3.25528e-10	1.83883e-11
Msa_26924	0.213	1.266	2.41109	5.36444e-06	5.34383e-07
Msa_26928	0.31	1.443	2.15924	1.05601e-06	9.37504e-08
Msa_26933	0.123	1.47	3.23744	1.75737e-10	9.61964e-12
Msa_26936	5.33	2.07	-1.2381	0.0152287	0.00336382
Msa_26943	1.67	0.673	-1.20254	0.0153124	0.00338333
Msa_26946	0.656	2.323	1.7189	0.000238781	3.23365e-05
Msa_26948	0.24	0	-2.07035	0.035729	0.00911814
Msa_2695	2.53	6.586	1.40443	1.01061e-18	2.88929e-20
Msa_26953	2.66	6.086	1.18756	0.000141235	1.81042e-05
Msa_26959	1.413	3.726	1.41684	5.65755e-11	2.95192e-12
Msa_26964	0.28	0	-2.96428	0.00098839	0.000154512
Msa_2697	0.12	0.01	-1.94514	0.0469752	0.0126687
Msa_26975	6.773	2.973	-1.14853	4.01762e-11	2.06522e-12
Msa_26976	0.48	0	-1.95171	0.0484152	0.0131161
Msa_26979	1.346	0.07	-3.35338	1.61696e-06	1.48383e-07
Msa_26985	21.926	5.863	-1.72287	0.000429378	6.16752e-05
Msa_27001	8.456	4	-1.04281	2.90133e-12	1.35394e-13
Msa_27011	0.766	1.77	1.202	0.000311104	4.32125e-05
Msa_2702	1.723	0.35	-2.13917	1.97067e-07	1.56799e-08
Msa_27020	2.586	0.95	-1.37627	1.50904e-06	1.37467e-07
Msa_27026	1.77	0.51	-1.52381	0.0268449	0.00650886
Msa_27030	3.663	0.903	-1.96765	1.60046e-16	5.26556e-18
Msa_27036	0.763	2.403	1.62179	2.23445e-06	2.10682e-07
Msa_27039	69.616	32.396	-1.05917	4.19783e-08	3.05583e-09
Msa_27042	0.41	1.756	2.06249	1.85447e-08	1.29152e-09
Msa_27043	6.47	2.863	-1.13512	3.81816e-09	2.43939e-10
Msa_27045	1.396	3.73	1.33004	0.0164923	0.00369491
Msa_27066	1.63	0.65	-1.19508	0.0211336	0.0049174
Msa_27093	0.49	9.41	2.45581	0.0081954	0.00165728
Msa_271	0.306	0.93	1.59433	6.19085e-09	4.06227e-10
Msa_2710	23.416	10.793	-1.07939	1.55715e-17	4.80643e-19
Msa_27101	0.743	0.053	-2.46445	0.00571179	0.00109613
Msa_27129	2.176	0.143	-3.58816	8.63371e-13	3.83416e-14
Msa_27137	2.283	5.003	1.13328	0.000181813	2.40262e-05
Msa_27146	0.55	0	-2.06137	0.0355604	0.00906889
Msa_27151	0.426	3.196	2.17678	0.00905465	0.00185258
Msa_27161	1.43	0.07	-3.07011	0.000120846	1.53063e-05
Msa_27163	2.136	0.646	-1.58918	0.000132964	1.69574e-05
Msa_27166	0.21	0.89	1.84091	0.00542864	0.00103497
Msa_27178	10	4.743	-1.03606	1.21127e-13	5.00724e-15
Msa_27179	1.593	0.736	-1.0405	0.00767775	0.00153621
Msa_27182	38.353	93.476	1.31642	6.01996e-104	1.41995e-106
Msa_27184	2.52	0.183	-3.52956	1.72322e-12	7.86994e-14
Msa_2719	20.516	0.826	-2.052	0.0387857	0.0100634
Msa_27210	3.85	0.476	-2.75944	7.78e-09	5.16515e-10
Msa_27221	0.37	1.486	1.84028	0.00131736	0.000212849
Msa_27239	1.6	0.156	-2.92567	2.07519e-06	1.94526e-07
Msa_27241	0	0.206	2.30331	0.0171526	0.00386621
Msa_27243	6.243	1.873	-1.68896	2.08939e-15	7.42645e-17
Msa_27248	2.25	6.31	1.47279	4.45097e-06	4.38408e-07
Msa_27259	6.93	0.38	-2.47692	0.0070245	0.00138765
Msa_27261	1.233	3.16	1.3611	2.15344e-08	1.51155e-09
Msa_27276	0.43	0	-3.32591	0.000137546	1.7594e-05
Msa_27281	3.916	1.196	-1.66517	3.32339e-13	1.41777e-14
Msa_27295	3.873	1.16	-1.63886	1.30586e-05	1.38714e-06
Msa_27303	1.933	9.213	2.26111	1.77052e-39	1.95128e-41
Msa_27308	4.893	1.64	-1.39997	0.0112638	0.00237831
Msa_27312	7.49	1.47	-2.29499	1.50674e-26	2.834e-28
Msa_27327	3.766	7.486	1.00182	0.000298749	4.13081e-05
Msa_27339	0.606	0.063	-2.06956	0.0280379	0.00685455
Msa_27347	1.59	0.57	-1.36875	0.00749876	0.0014949
Msa_27356	1.36	4.343	1.66655	4.37652e-08	3.1948e-09
Msa_27357	1.05	3.643	1.79058	9.36597e-11	4.98589e-12
Msa_27374	1.603	3.22	1.00803	0.00422932	0.000781382
Msa_2740	0.266	0.613	1.15654	0.0255423	0.00614005
Msa_27404	12.523	25.44	1.0345	1.1055e-05	1.16037e-06
Msa_27422	2.156	6.43	1.57329	1.75297e-09	1.0745e-10
Msa_27429	15.546	5.933	-1.35168	3.29788e-26	6.33705e-28
Msa_27431	2.063	0.003	-5.75432	5.86505e-17	1.87476e-18
Msa_27434	1.513	0.213	-2.0917	0.0136191	0.00295317
Msa_27438	2.59	6.536	1.32386	0.00013784	1.76353e-05
Msa_27445	15.743	3.44	-2.13873	2.56587e-31	3.85045e-33
Msa_27450	10.183	23.656	1.24485	9.01842e-39	1.01592e-40
Msa_27453	1.56	3.39	1.1408	3.83468e-06	3.74275e-07
Msa_27455	4.773	1.453	-1.65483	5.65477e-12	2.69866e-13
Msa_27456	7.423	0.096	-2.20888	0.0231527	0.00548323
Msa_27476	0	1.266	5.05585	6.21833e-12	2.98026e-13
Msa_27483	2.106	0.886	-1.17193	9.57868e-05	1.18928e-05
Msa_27489	1.46	0.29	-2.06677	0.00122937	0.000196875
Msa_2750	1.003	0.463	-1.0647	0.001954	0.000330176
Msa_27509	5.443	2.11	-1.30895	1.99689e-06	1.85969e-07
Msa_27512	2.146	0.516	-1.94399	5.30553e-07	4.503e-08
Msa_27515	0.336	0.02	-2.65222	0.00161057	0.000266381
Msa_27529	0.293	0	-3.01604	0.000751104	0.000113981
Msa_27533	6.37	1.956	-1.5231	0.00530416	0.00100782
Msa_27564	9.276	46.303	2.34736	3.69943e-203	2.10627e-206
Msa_2758	2.636	0.026	-5.88561	1.95323e-32	2.77223e-34
Msa_27585	19.243	50.03	1.40967	1.01534e-144	1.38326e-147
Msa_27589	0.7	1.413	1.02236	0.0162853	0.00363694
Msa_27619	2.4	0.66	-1.57019	0.0240741	0.00573718
Msa_2762	0.206	1.99	2.58105	0.000704539	0.00010617
Msa_27623	6.923	0.96	-2.78716	1.56242e-36	1.89032e-38
Msa_27629	6.09	2.466	-1.24726	1.03349e-06	9.16454e-08
Msa_2764	1.053	0	-5.77074	4.02863e-17	1.27054e-18
Msa_27645	1.7	4.686	1.4695	2.21576e-09	1.37373e-10
Msa_27656	0.746	0	-2.22612	0.0214846	0.00501739
Msa_27663	0.88	0	-2.29348	0.0172248	0.00388425
Msa_27666	3.426	1.54	-1.08241	0.00111301	0.000176075
Msa_27671	2.376	0.123	-2.81723	0.00102118	0.000160323
Msa_27712	4.126	8.613	1.08914	9.96704e-15	3.75747e-16
Msa_27713	8.31	3.25	-1.31756	6.99782e-22	1.6691e-23
Msa_27718	8.673	3.793	-1.15711	9.59519e-19	2.73736e-20
Msa_27721	6.5	1.946	-1.69229	2.3531e-16	7.80396e-18
Msa_27743	1.213	8.143	2.68979	6.1343e-19	1.73256e-20
Msa_27744	0.45	0	-3.43818	6.65038e-05	8.01361e-06
Msa_2775	0.406	1.01	1.28022	0.00444825	0.000827924
Msa_27750	0.603	2.166	1.81825	1.65618e-08	1.14601e-09
Msa_27762	7.763	2.926	-1.31916	0.000365658	5.16972e-05
Msa_2778	1.99	5.66	1.46801	0.000102098	1.27427e-05
Msa_27780	1.083	0	-4.56981	4.2701e-09	2.74115e-10
Msa_2779	0.926	0.24	-1.81718	7.50853e-05	9.15303e-06
Msa_27801	8.953	4.283	-1.03007	3.35825e-14	1.32817e-15
Msa_27809	9.873	3.663	-1.39039	1.74369e-19	4.76174e-21
Msa_27824	8.173	25.296	1.65822	4.70746e-81	1.62726e-83
Msa_27845	40.86	139.176	1.79791	1.00688e-188	6.55161e-192
Msa_27847	3.01	0.566	-2.30555	1.51229e-12	6.86972e-14
Msa_27855	2.89	5.853	1.04229	1.39558e-10	7.53994e-12
Msa_27857	0.85	2.053	1.24746	0.00351513	0.000633565
Msa_27863	0.3	4.513	3.3048	3.51856e-07	2.90692e-08
Msa_27865	32.113	70.106	1.15608	5.90364e-45	5.08986e-47
Msa_27869	1.696	0.586	-1.45145	0.000147411	1.89858e-05
Msa_2788	0.136	0.326	1.19338	0.0397357	0.0103559
Msa_27883	4.103	0	-6.56478	8.84044e-24	1.88928e-25
Msa_27885	1.616	0.603	-1.31339	0.0105579	0.00220459
Msa_279	0.146	0	-1.9473	0.0490505	0.0133241
Msa_27910	2.99	8.58	1.54029	4.63025e-19	1.29081e-20
Msa_27911	10.423	21.896	1.09622	2.61855e-18	7.69394e-20
Msa_27930	6.226	2.993	-1.01843	1.77939e-09	1.09233e-10
Msa_27931	2.226	6.513	1.52613	3.82682e-06	3.73429e-07
Msa_27950	0.346	0	-3.09502	0.000511178	7.44331e-05
Msa_27953	0.37	1.113	1.53649	0.00270832	0.000474598
Msa_27959	0.346	0	-3.26196	0.000179644	2.37034e-05
Msa_27968	0.35	0.016	-2.64713	0.00360861	0.000652542
Msa_27975	0.2	0.603	1.53385	0.0116138	0.00246237
Msa_2798	7.663	2.843	-1.39632	4.71481e-43	4.35251e-45
Msa_27992	0.3	0	-2.68686	0.0039176	0.000716222
Msa_27995	20.71	45.26	1.15855	8.41223e-69	3.79738e-71
Msa_27996	2.993	1.3	-1.14565	6.54512e-06	6.61313e-07
Msa_280	0.526	1.373	1.36824	0.000358019	5.04425e-05
Msa_28006	2.116	5.336	1.32294	4.33358e-05	5.04831e-06
Msa_28028	8.096	1.73	-2.0893	4.40036e-08	3.2131e-09
Msa_28030	7.49	1.95	-1.88565	1.50334e-24	3.10883e-26
Msa_28038	2.056	0.313	-2.13744	0.00607329	0.00117702
Msa_28053	5.926	2.66	-1.06344	0.0153883	0.00340377
Msa_28067	2.12	0	-4.78505	1.48692e-09	9.05837e-11
Msa_28093	0.503	0.143	-1.67937	0.0130265	0.00280904
Msa_28117	0.37	1.376	1.69815	0.0088972	0.0018162
Msa_28139	24.603	9.106	-1.37767	6.48167e-09	4.25969e-10
Msa_28142	3.58	0.686	-2.17416	9.04519e-06	9.35621e-07
Msa_28150	33.086	7.196	-2.12566	8.79598e-20	2.3609e-21
Msa_28160	1.993	0.96	-1.00087	0.0077312	0.00154863
Msa_28167	1.303	0.526	-1.16325	0.0216576	0.00506484
Msa_2817	1.17	2.443	1.06959	0.000164663	2.15191e-05
Msa_28181	9.506	24.25	1.37443	1.6941e-21	4.14749e-23
Msa_28187	4.846	1.54	-1.60442	8.86541e-16	3.06816e-17
Msa_28209	0.33	0	-3.13869	0.000386889	5.5053e-05
Msa_28219	1.256	2.813	1.17576	4.42396e-06	4.35658e-07
Msa_2822	0.94	0.06	-3.52623	8.55142e-10	5.06001e-11
Msa_28229	1.99	0.253	-2.77207	3.45188e-08	2.49035e-09
Msa_28246	0.753	0	-4.37383	1.8226e-08	1.26858e-09
Msa_28249	21.253	7.71	-1.42829	1.04291e-68	4.75025e-71
Msa_28266	0.85	2.893	1.76273	1.94105e-08	1.35576e-09
Msa_28268	0.13	0.823	2.27995	0.00157393	0.000259234
Msa_28287	4.436	10.75	1.30073	4.84291e-17	1.53326e-18
Msa_28295	0.896	0.046	-2.86775	0.000772754	0.000117675
Msa_28299	1.273	0.18	-2.27158	0.00281121	0.000494687
Msa_28327	0.556	0	-3.54922	3.50684e-05	4.00036e-06
Msa_28329	2.693	0.916	-1.45441	0.000736614	0.000111558
Msa_28346	0.95	2.456	1.32773	0.00222202	0.000381067
Msa_28353	0.733	2.23	1.41944	0.0429202	0.0113604
Msa_28363	7.12	0.656	-3.35159	4.07276e-35	5.20078e-37
Msa_28370	1.99	5.666	1.5261	2.14409e-13	9.05522e-15
Msa_28371	1.526	3.356	1.14651	1.07302e-05	1.12279e-06
Msa_28372	4.36	1.29	-1.65773	1.83864e-06	1.70102e-07
Msa_28377	1.3	0	-5.10935	1.95316e-12	8.94787e-14
Msa_28379	9.063	3.27	-1.43062	2.44853e-24	5.11325e-26
Msa_2839	3.206	0	-7.07266	8.8479e-29	1.48967e-30
Msa_28398	1.12	2.276	1.03257	0.00108832	0.000171837
Msa_28401	1.496	3.326	1.15752	7.8904e-06	8.07828e-07
Msa_28403	4.143	1.656	-1.27024	1.34268e-06	1.21193e-07
Msa_28430	1.98	4.836	1.29921	5.54931e-08	4.11411e-09
Msa_28454	0	7.343	7.29248	3.53208e-31	5.32193e-33
Msa_28457	6.073	0.493	-3.31385	6.44692e-12	3.09506e-13
Msa_28462	3.26	0.496	-2.57835	1.38699e-12	6.27795e-14
Msa_28470	0.696	0.09	-2.68809	7.74623e-05	9.46483e-06
Msa_28472	0.626	0.023	-3.23507	5.82913e-05	6.94579e-06
Msa_28480	12.206	48.8	2.02775	8.05804e-185	5.89864e-188
Msa_28482	6.783	14.19	1.09343	3.88458e-27	7.06158e-29
Msa_28483	6.32	2.53	-1.27159	6.28228e-11	3.28939e-12
Msa_28490	0.263	0.76	1.49001	0.00781514	0.00156924
Msa_28494	1.433	3.046	1.05272	0.02849	0.00698188
Msa_28499	28.283	10.696	-1.35291	8.99961e-12	4.36631e-13
Msa_28512	1.56	3.896	1.33095	1.4648e-08	1.00793e-09
Msa_28515	3.61	7.706	1.12258	3.66628e-14	1.45372e-15
Msa_28529	1.706	0.486	-1.59736	0.00459539	0.000858359
Msa_28531	0.02	1.03	4.0474	2.60171e-07	2.10553e-08
Msa_2854	1.463	0.35	-1.71326	0.0194954	0.00447951
Msa_28557	6.006	1.623	-1.80141	2.75603e-08	1.96031e-09
Msa_28565	12.423	24.766	1.02185	4.57639e-13	1.98023e-14
Msa_28575	38.843	222.68	2.55044	0	0
Msa_28578	8.53	1.44	-2.47844	1.17657e-19	3.18193e-21
Msa_28581	3.95	0.023	-6.07516	3.50745e-26	6.76115e-28
Msa_28594	1.57	0.1	-2.47601	0.00658242	0.00128894
Msa_28605	5.93	0	-6.94546	3.14549e-27	5.69884e-29
Msa_28608	3.956	0.796	-2.05923	0.000288277	3.96844e-05
Msa_28611	4.923	2.343	-1.02593	1.16264e-06	1.03997e-07
Msa_28615	1.163	3.916	1.74493	1.64404e-11	8.14012e-13
Msa_28619	2.496	1.163	-1.04532	0.000130903	1.66799e-05
Msa_28623	1.143	0.353	-1.46996	0.0279527	0.00682973
Msa_28628	2.863	1.183	-1.18789	0.00293198	0.000518084
Msa_28629	0.466	1.986	2.0125	1.81003e-06	1.67205e-07
Msa_28639	54.806	25.093	-1.09372	5.55809e-108	1.21745e-110
Msa_28641	9.453	2.573	-1.82675	1.02008e-20	2.61767e-22
Msa_28643	0.653	2.283	1.78184	1.10486e-07	8.53265e-09
Msa_28652	1.746	5.286	1.58635	1.35803e-06	1.22689e-07
Msa_28656	14.51	6.406	-1.12792	1.53212e-06	1.39913e-07
Msa_28664	3.753	10.293	1.44754	9.13521e-07	8.03202e-08
Msa_28666	1.27	0.263	-2.15887	6.06558e-06	6.09037e-07
Msa_28668	12.166	0.016	-7.74448	2.64405e-43	2.39249e-45
Msa_28681	6.26	1.986	-1.60489	6.54996e-16	2.24951e-17
Msa_28703	2.66	6.95	1.39324	1.20962e-08	8.20533e-10
Msa_28704	0.46	1.406	1.53446	0.00294171	0.000520283
Msa_28707	1.67	0.476	-1.68653	0.000477223	6.90813e-05
[truncated: 2,928 more rows]

## Sheet: Supplementary Table 4
Supplementary Table 4. The expression of different expressed genes by KEGG enrichment analysis in Algonquin and Chuancao No.7 shoot apical.
Gene ID	Kegg Orthology	KEGG level 1	KEGGlevel 2
Msa_10002	ko02010//ABC transporters	Environmental Information Processing	Membrane transport
Msa_10020	ko00511//Other glycan degradation	Metabolism	Glycan biosynthesis and metabolism
Msa_10091	ko03010//Ribosome	Genetic Information Processing	Translation
Msa_10094	ko00970//Aminoacyl-tRNA biosynthesis	Genetic Information Processing	Translation
Msa_10106	ko03022//Basal transcription factors	Genetic Information Processing	Transcription
Msa_10130	ko03013//RNA transport	Genetic Information Processing	Translation
Msa_10141	ko01100//Metabolic pathways;ko00270//Cysteine and methionine metabolism	Metabolism	Amino acid metabolism;Global and overview maps
Msa_10160	ko01110//Biosynthesis of secondary metabolites;ko00500//Starch and sucrose metabolism;ko01100//Metabolic pathways	Metabolism	Carbohydrate metabolism;Global and overview maps
Msa_10190	ko04626//Plant-pathogen interaction	Organismal Systems	Environmental adaptation
Msa_10213	ko04626//Plant-pathogen interaction	Organismal Systems	Environmental adaptation
Msa_10227	ko01200//Carbon metabolism;ko00710//Carbon fixation in photosynthetic organisms;ko00620//Pyruvate metabolism;ko01100//Metabolic pathways	Metabolism	Carbohydrate metabolism;Global and overview maps;Energy metabolism
Msa_10232	ko03022//Basal transcription factors	Genetic Information Processing	Transcription
Msa_10342	ko00620//Pyruvate metabolism	Metabolism	Carbohydrate metabolism
Msa_10353	ko00970//Aminoacyl-tRNA biosynthesis	Genetic Information Processing	Translation
Msa_10354	ko03040//Spliceosome	Genetic Information Processing	Transcription
Msa_10394	ko00760//Nicotinate and nicotinamide metabolism;ko01100//Metabolic pathways	Metabolism	Metabolism of cofactors and vitamins;Global and overview maps
Msa_10398	ko04016//MAPK signaling pathway - plant	Environmental Information Processing	Signal transduction
Msa_10416	ko01100//Metabolic pathways;ko00600//Sphingolipid metabolism;ko00604//Glycosphingolipid biosynthesis - ganglio series;ko00531//Glycosaminoglycan degradation;ko00511//Other glycan degradation;ko00052//Galactose metabolism	Metabolism	Carbohydrate metabolism;Global and overview maps;Lipid metabolism;Glycan biosynthesis and metabolism
Msa_10424	ko04144//Endocytosis	Cellular Processes	Transport and catabolism
Msa_10432	ko04141//Protein processing in endoplasmic reticulum	Genetic Information Processing	Folding, sorting and degradation
Msa_10447	ko04626//Plant-pathogen interaction	Organismal Systems	Environmental adaptation
Msa_10452	ko04016//MAPK signaling pathway - plant	Environmental Information Processing	Signal transduction
Msa_10466	ko03013//RNA transport	Genetic Information Processing	Translation
Msa_10482	ko04141//Protein processing in endoplasmic reticulum	Genetic Information Processing	Folding, sorting and degradation
Msa_10567	ko03008//Ribosome biogenesis in eukaryotes	Genetic Information Processing	Translation
Msa_10592	ko03008//Ribosome biogenesis in eukaryotes	Genetic Information Processing	Translation
Msa_10604	ko04145//Phagosome;ko00190//Oxidative phosphorylation;ko01100//Metabolic pathways	Cellular Processes;Metabolism	Energy metabolism;Transport and catabolism;Global and overview maps
Msa_1064	ko04626//Plant-pathogen interaction	Organismal Systems	Environmental adaptation
Msa_10644	ko04626//Plant-pathogen interaction	Organismal Systems	Environmental adaptation
Msa_10663	ko04626//Plant-pathogen interaction	Organismal Systems	Environmental adaptation
Msa_10699	ko04075//Plant hormone signal transduction	Environmental Information Processing	Signal transduction
Msa_10703	ko01110//Biosynthesis of secondary metabolites;ko00500//Starch and sucrose metabolism;ko01100//Metabolic pathways	Metabolism	Carbohydrate metabolism;Global and overview maps
Msa_10709	ko01100//Metabolic pathways;ko01110//Biosynthesis of secondary metabolites;ko00230//Purine metabolism	Metabolism	Nucleotide metabolism;Global and overview maps
Msa_10771	ko04120//Ubiquitin mediated proteolysis;ko04712//Circadian rhythm - plant	Genetic Information Processing;Organismal Systems	Environmental adaptation;Folding, sorting and degradation
Msa_10810	ko04016//MAPK signaling pathway - plant	Environmental Information Processing	Signal transduction
Msa_10843	ko02010//ABC transporters	Environmental Information Processing	Membrane transport
Msa_10869	ko01100//Metabolic pathways;ko00500//Starch and sucrose metabolism	Metabolism	Global and overview maps;Carbohydrate metabolism
Msa_10890	ko01100//Metabolic pathways;ko00500//Starch and sucrose metabolism	Metabolism	Carbohydrate metabolism;Global and overview maps
Msa_10895	ko01110//Biosynthesis of secondary metabolites;ko01100//Metabolic pathways;ko00860//Porphyrin and chlorophyll metabolism	Metabolism	Global and overview maps;Metabolism of cofactors and vitamins
Msa_10903	ko00514//Other types of O-glycan biosynthesis	Metabolism	Glycan biosynthesis and metabolism
Msa_10922	ko00531//Glycosaminoglycan degradation;ko01100//Metabolic pathways	Metabolism	Global and overview maps;Glycan biosynthesis and metabolism
Msa_10942	ko04016//MAPK signaling pathway - plant;ko04626//Plant-pathogen interaction	Organismal Systems;Environmental Information Processing	Signal transduction;Environmental adaptation
Msa_10992	ko03013//RNA transport	Genetic Information Processing	Translation
Msa_11091	ko03013//RNA transport	Genetic Information Processing	Translation
Msa_11098	ko03018//RNA degradation	Genetic Information Processing	Folding, sorting and degradation
Msa_11111	ko00450//Selenocompound metabolism;ko01100//Metabolic pathways;ko01110//Biosynthesis of secondary metabolites;ko00270//Cysteine and methionine metabolism;ko01230//Biosynthesis of amino acids	Metabolism	Global and overview maps;Amino acid metabolism;Metabolism of other amino acids
Msa_11118	ko00310//Lysine degradation	Metabolism	Amino acid metabolism
Msa_11126	ko01100//Metabolic pathways;ko04120//Ubiquitin mediated proteolysis;ko00230//Purine metabolism	Genetic Information Processing;Metabolism	Global and overview maps;Nucleotide metabolism;Folding, sorting and degradation
Msa_11188	ko04075//Plant hormone signal transduction	Environmental Information Processing	Signal transduction
Msa_11211	ko00760//Nicotinate and nicotinamide metabolism;ko01100//Metabolic pathways	Metabolism	Global and overview maps;Metabolism of cofactors and vitamins
Msa_11251	ko01100//Metabolic pathways;ko00500//Starch and sucrose metabolism	Metabolism	Carbohydrate metabolism;Global and overview maps
Msa_11295	ko04075//Plant hormone signal transduction	Environmental Information Processing	Signal transduction
Msa_11324	ko03440//Homologous recombination	Genetic Information Processing	Replication and repair
Msa_11366	ko01100//Metabolic pathways;ko00760//Nicotinate and nicotinamide metabolism	Metabolism	Global and overview maps;Metabolism of cofactors and vitamins
Msa_11379	ko03022//Basal transcription factors	Genetic Information Processing	Transcription
Msa_11516	ko03018//RNA degradation	Genetic Information Processing	Folding, sorting and degradation
Msa_11532	ko03013//RNA transport	Genetic Information Processing	Translation
Msa_11533	ko03040//Spliceosome	Genetic Information Processing	Transcription
Msa_11553	ko00511//Other glycan degradation	Metabolism	Glycan biosynthesis and metabolism
Msa_11565	ko03008//Ribosome biogenesis in eukaryotes	Genetic Information Processing	Translation
Msa_11569	ko00500//Starch and sucrose metabolism;ko01100//Metabolic pathways	Metabolism	Carbohydrate metabolism;Global and overview maps
Msa_11570	ko00230//Purine metabolism;ko01100//Metabolic pathways;ko01110//Biosynthesis of secondary metabolites	Metabolism	Global and overview maps;Nucleotide metabolism
Msa_11577	ko01100//Metabolic pathways;ko00270//Cysteine and methionine metabolism	Metabolism	Amino acid metabolism;Global and overview maps
Msa_11670	ko04075//Plant hormone signal transduction	Environmental Information Processing	Signal transduction
Msa_11675	ko03010//Ribosome	Genetic Information Processing	Translation
Msa_11679	ko04626//Plant-pathogen interaction;ko04016//MAPK signaling pathway - plant	Organismal Systems;Environmental Information Processing	Environmental adaptation;Signal transduction
Msa_11701	ko03420//Nucleotide excision repair;ko03430//Mismatch repair;ko03440//Homologous recombination;ko03030//DNA replication	Genetic Information Processing	Replication and repair
Msa_11704	ko03018//RNA degradation	Genetic Information Processing	Folding, sorting and degradation
Msa_11723	ko04712//Circadian rhythm - plant;ko04120//Ubiquitin mediated proteolysis	Organismal Systems;Genetic Information Processing	Folding, sorting and degradation;Environmental adaptation
Msa_11751	ko01100//Metabolic pathways;ko00100//Steroid biosynthesis	Metabolism	Global and overview maps;Lipid metabolism
Msa_1177	ko00330//Arginine and proline metabolism;ko01100//Metabolic pathways;ko03020//RNA polymerase	Genetic Information Processing;Metabolism	Amino acid metabolism;Global and overview maps;Transcription
Msa_11782	ko04626//Plant-pathogen interaction;ko04016//MAPK signaling pathway - plant	Environmental Information Processing;Organismal Systems	Signal transduction;Environmental adaptation
Msa_11823	ko00270//Cysteine and methionine metabolism;ko01100//Metabolic pathways;ko01230//Biosynthesis of amino acids;ko00450//Selenocompound metabolism;ko01110//Biosynthesis of secondary metabolites	Metabolism	Global and overview maps;Amino acid metabolism;Metabolism of other amino acids
Msa_11854	ko04120//Ubiquitin mediated proteolysis;ko04712//Circadian rhythm - plant	Genetic Information Processing;Organismal Systems	Environmental adaptation;Folding, sorting and degradation
Msa_11857	ko04626//Plant-pathogen interaction;ko04016//MAPK signaling pathway - plant	Organismal Systems;Environmental Information Processing	Signal transduction;Environmental adaptation
Msa_11858	ko04144//Endocytosis	Cellular Processes	Transport and catabolism
Msa_11861	ko03008//Ribosome biogenesis in eukaryotes;ko03018//RNA degradation	Genetic Information Processing	Translation;Folding, sorting and degradation
Msa_11903	ko01200//Carbon metabolism;ko00620//Pyruvate metabolism;ko01100//Metabolic pathways;ko00710//Carbon fixation in photosynthetic organisms	Metabolism	Global and overview maps;Carbohydrate metabolism;Energy metabolism
Msa_12003	ko04626//Plant-pathogen interaction	Organismal Systems	Environmental adaptation
Msa_1202	ko04626//Plant-pathogen interaction	Organismal Systems	Environmental adaptation
Msa_12040	ko00591//Linoleic acid metabolism;ko01100//Metabolic pathways;ko00592//alpha-Linolenic acid metabolism;ko01110//Biosynthesis of secondary metabolites	Metabolism	Global and overview maps;Lipid metabolism
Msa_12052	ko03018//RNA degradation	Genetic Information Processing	Folding, sorting and degradation
Msa_12060	ko02010//ABC transporters	Environmental Information Processing	Membrane transport
Msa_12082	ko03008//Ribosome biogenesis in eukaryotes	Genetic Information Processing	Translation
Msa_12095	ko01230//Biosynthesis of amino acids;ko01110//Biosynthesis of secondary metabolites;ko01100//Metabolic pathways;ko01210//2-Oxocarboxylic acid metabolism;ko00630//Glyoxylate and dicarboxylate metabolism;ko01200//Carbon metabolism;ko00020//Citrate cycle (TCA cycle)	Metabolism	Global and overview maps;Carbohydrate metabolism
Msa_12104	ko03040//Spliceosome	Genetic Information Processing	Transcription
Msa_12117	ko00500//Starch and sucrose metabolism;ko01110//Biosynthesis of secondary metabolites;ko01100//Metabolic pathways	Metabolism	Global and overview maps;Carbohydrate metabolism
Msa_12192	ko03020//RNA polymerase;ko02010//ABC transporters	Environmental Information Processing;Genetic Information Processing	Membrane transport;Transcription
Msa_12253	ko04141//Protein processing in endoplasmic reticulum	Genetic Information Processing	Folding, sorting and degradation
Msa_12285	ko03018//RNA degradation;ko03008//Ribosome biogenesis in eukaryotes	Genetic Information Processing	Translation;Folding, sorting and degradation
Msa_12291	ko01100//Metabolic pathways;ko00290//Valine, leucine and isoleucine biosynthesis;ko00270//Cysteine and methionine metabolism;ko01110//Biosynthesis of secondary metabolites;ko01210//2-Oxocarboxylic acid metabolism;ko01230//Biosynthesis of amino acids;ko00280//Valine, leucine and isoleucine degradation;ko00770//Pantothenate and CoA biosynthesis	Metabolism	Metabolism of cofactors and vitamins;Amino acid metabolism;Global and overview maps
Msa_12320	ko01110//Biosynthesis of secondary metabolites;ko01100//Metabolic pathways;ko00940//Phenylpropanoid biosynthesis	Metabolism	Global and overview maps;Biosynthesis of other secondary metabolites
Msa_12324	ko00500//Starch and sucrose metabolism;ko01100//Metabolic pathways;ko01110//Biosynthesis of secondary metabolites	Metabolism	Carbohydrate metabolism;Global and overview maps
Msa_12362	ko04141//Protein processing in endoplasmic reticulum	Genetic Information Processing	Folding, sorting and degradation
Msa_12367	ko01212//Fatty acid metabolism;ko01100//Metabolic pathways;ko00620//Pyruvate metabolism;ko00061//Fatty acid biosynthesis;ko00640//Propanoate metabolism;ko01110//Biosynthesis of secondary metabolites	Metabolism	Global and overview maps;Lipid metabolism;Carbohydrate metabolism
Msa_12379	ko04120//Ubiquitin mediated proteolysis;ko03420//Nucleotide excision repair	Genetic Information Processing	Replication and repair;Folding, sorting and degradation
Msa_1238	ko04626//Plant-pathogen interaction	Organismal Systems	Environmental adaptation
Msa_12392	ko04075//Plant hormone signal transduction	Environmental Information Processing	Signal transduction
Msa_12408	ko00910//Nitrogen metabolism;ko00250//Alanine, aspartate and glutamate metabolism;ko01110//Biosynthesis of secondary metabolites;ko01230//Biosynthesis of amino acids;ko01100//Metabolic pathways	Metabolism	Amino acid metabolism;Global and overview maps;Energy metabolism
Msa_12409	ko03010//Ribosome	Genetic Information Processing	Translation
Msa_12427	ko03008//Ribosome biogenesis in eukaryotes	Genetic Information Processing	Translation
Msa_12463	ko03430//Mismatch repair;ko03420//Nucleotide excision repair;ko03030//DNA replication	Genetic Information Processing	Replication and repair
Msa_12468	ko03018//RNA degradation	Genetic Information Processing	Folding, sorting and degradation
Msa_12471	ko04712//Circadian rhythm - plant	Organismal Systems	Environmental adaptation
Msa_12476	ko04626//Plant-pathogen interaction	Organismal Systems	Environmental adaptation
Msa_12479	ko02010//ABC transporters	Environmental Information Processing	Membrane transport
Msa_12487	ko04141//Protein processing in endoplasmic reticulum	Genetic Information Processing	Folding, sorting and degradation
Msa_12496	ko01100//Metabolic pathways;ko00270//Cysteine and methionine metabolism	Metabolism	Global and overview maps;Amino acid metabolism
Msa_12505	ko01110//Biosynthesis of secondary metabolites;ko00230//Purine metabolism;ko01100//Metabolic pathways	Metabolism	Nucleotide metabolism;Global and overview maps
Msa_12523	ko03008//Ribosome biogenesis in eukaryotes	Genetic Information Processing	Translation
Msa_12526	ko00630//Glyoxylate and dicarboxylate metabolism;ko00260//Glycine, serine and threonine metabolism;ko01100//Metabolic pathways;ko01110//Biosynthesis of secondary metabolites;ko01200//Carbon metabolism	Metabolism	Amino acid metabolism;Carbohydrate metabolism;Global and overview maps
Msa_12533	ko01200//Carbon metabolism;ko00630//Glyoxylate and dicarboxylate metabolism;ko01100//Metabolic pathways;ko01110//Biosynthesis of secondary metabolites;ko01230//Biosynthesis of amino acids;ko01210//2-Oxocarboxylic acid metabolism;ko00020//Citrate cycle (TCA cycle)	Metabolism	Global and overview maps;Carbohydrate metabolism
Msa_12538	ko03008//Ribosome biogenesis in eukaryotes	Genetic Information Processing	Translation
Msa_12555	ko04075//Plant hormone signal transduction	Environmental Information Processing	Signal transduction
Msa_1256	ko04144//Endocytosis	Cellular Processes	Transport and catabolism
Msa_12590	ko00500//Starch and sucrose metabolism;ko01100//Metabolic pathways	Metabolism	Carbohydrate metabolism;Global and overview maps
Msa_12594	ko04712//Circadian rhythm - plant	Organismal Systems	Environmental adaptation
Msa_12625	ko00511//Other glycan degradation;ko00531//Glycosaminoglycan degradation;ko00600//Sphingolipid metabolism;ko00052//Galactose metabolism;ko01100//Metabolic pathways;ko00604//Glycosphingolipid biosynthesis - ganglio series	Metabolism	Global and overview maps;Lipid metabolism;Glycan biosynthesis and metabolism;Carbohydrate metabolism
Msa_12634	ko02010//ABC transporters	Environmental Information Processing	Membrane transport
Msa_12675	ko00940//Phenylpropanoid biosynthesis;ko00500//Starch and sucrose metabolism;ko00460//Cyanoamino acid metabolism;ko01100//Metabolic pathways;ko01110//Biosynthesis of secondary metabolites	Metabolism	Metabolism of other amino acids;Carbohydrate metabolism;Global and overview maps;Biosynthesis of other secondary metabolites
Msa_12682	ko00052//Galactose metabolism	Metabolism	Carbohydrate metabolism
Msa_12701	ko04626//Plant-pathogen interaction	Organismal Systems	Environmental adaptation
Msa_12734	ko01100//Metabolic pathways;ko00130//Ubiquinone and other terpenoid-quinone biosynthesis;ko00950//Isoquinoline alkaloid biosynthesis;ko01230//Biosynthesis of amino acids;ko00360//Phenylalanine metabolism;ko00960//Tropane, piperidine and pyridine alkaloid biosynthesis;ko01110//Biosynthesis of secondary metabolites;ko00350//Tyrosine metabolism;ko00400//Phenylalanine, tyrosine and tryptophan biosynt…	Metabolism	Metabolism of cofactors and vitamins;Amino acid metabolism;Global and overview maps;Biosynthesis of other secondary metabolites
Msa_12747	ko01100//Metabolic pathways;ko04122//Sulfur relay system;ko00270//Cysteine and methionine metabolism;ko00920//Sulfur metabolism	Metabolism;Genetic Information Processing	Amino acid metabolism;Folding, sorting and degradation;Energy metabolism;Global and overview maps
Msa_12797	ko00710//Carbon fixation in photosynthetic organisms;ko01200//Carbon metabolism;ko01100//Metabolic pathways;ko00620//Pyruvate metabolism	Metabolism	Energy metabolism;Global and overview maps;Carbohydrate metabolism
Msa_12845	ko04626//Plant-pathogen interaction	Organismal Systems	Environmental adaptation
Msa_12872	ko00190//Oxidative phosphorylation	Metabolism	Energy metabolism
Msa_12887	ko04626//Plant-pathogen interaction	Organismal Systems	Environmental adaptation
Msa_12888	ko00500//Starch and sucrose metabolism;ko01100//Metabolic pathways	Metabolism	Carbohydrate metabolism;Global and overview maps
Msa_129	ko01100//Metabolic pathways;ko00640//Propanoate metabolism;ko00061//Fatty acid biosynthesis;ko01110//Biosynthesis of secondary metabolites;ko00620//Pyruvate metabolism;ko01212//Fatty acid metabolism	Metabolism	Global and overview maps;Lipid metabolism;Carbohydrate metabolism
Msa_12922	ko04626//Plant-pathogen interaction	Organismal Systems	Environmental adaptation
Msa_12942	ko03010//Ribosome	Genetic Information Processing	Translation
Msa_12943	ko01100//Metabolic pathways;ko00941//Flavonoid biosynthesis;ko01110//Biosynthesis of secondary metabolites;ko04712//Circadian rhythm - plant	Metabolism;Organismal Systems	Biosynthesis of other secondary metabolites;Environmental adaptation;Global and overview maps
Msa_12948	ko04626//Plant-pathogen interaction	Organismal Systems	Environmental adaptation
Msa_12980	ko00920//Sulfur metabolism;ko01100//Metabolic pathways	Metabolism	Energy metabolism;Global and overview maps
Msa_13000	ko04626//Plant-pathogen interaction	Organismal Systems	Environmental adaptation
Msa_13001	ko04075//Plant hormone signal transduction;ko04016//MAPK signaling pathway - plant	Environmental Information Processing	Signal transduction
Msa_13022	ko03008//Ribosome biogenesis in eukaryotes	Genetic Information Processing	Translation
Msa_13039	ko00190//Oxidative phosphorylation	Metabolism	Energy metabolism
Msa_13076	ko00250//Alanine, aspartate and glutamate metabolism;ko01100//Metabolic pathways;ko01230//Biosynthesis of amino acids;ko00220//Arginine biosynthesis;ko00630//Glyoxylate and dicarboxylate metabolism;ko00910//Nitrogen metabolism	Metabolism	Energy metabolism;Carbohydrate metabolism;Global and overview maps;Amino acid metabolism
Msa_13084	ko03013//RNA transport	Genetic Information Processing	Translation
Msa_13111	ko03430//Mismatch repair;ko03420//Nucleotide excision repair;ko03440//Homologous recombination;ko03030//DNA replication	Genetic Information Processing	Replication and repair
Msa_13118	ko01100//Metabolic pathways;ko00760//Nicotinate and nicotinamide metabolism	Metabolism	Metabolism of cofactors and vitamins;Global and overview maps
Msa_13129	ko00910//Nitrogen metabolism	Metabolism	Energy metabolism
Msa_13149	ko03440//Homologous recombination;ko03450//Non-homologous end-joining	Genetic Information Processing	Replication and repair
Msa_13167	ko04626//Plant-pathogen interaction	Organismal Systems	Environmental adaptation
Msa_13191	ko00500//Starch and sucrose metabolism;ko01100//Metabolic pathways	Metabolism	Global and overview maps;Carbohydrate metabolism
Msa_13198	ko00531//Glycosaminoglycan degradation;ko00600//Sphingolipid metabolism;ko00052//Galactose metabolism;ko00511//Other glycan degradation;ko00604//Glycosphingolipid biosynthesis - ganglio series;ko01100//Metabolic pathways	Metabolism	Global and overview maps;Lipid metabolism;Carbohydrate metabolism;Glycan biosynthesis and metabolism
Msa_13231	ko01100//Metabolic pathways;ko01200//Carbon metabolism;ko00380//Tryptophan metabolism;ko01110//Biosynthesis of secondary metabolites;ko00310//Lysine degradation;ko00020//Citrate cycle (TCA cycle)	Metabolism	Carbohydrate metabolism;Amino acid metabolism;Global and overview maps
Msa_13258	ko00270//Cysteine and methionine metabolism;ko01110//Biosynthesis of secondary metabolites;ko01100//Metabolic pathways;ko01230//Biosynthesis of amino acids;ko00450//Selenocompound metabolism	Metabolism	Global and overview maps;Metabolism of other amino acids;Amino acid metabolism
Msa_13405	ko04136//Autophagy - other	Cellular Processes	Transport and catabolism
Msa_13407	ko01100//Metabolic pathways;ko00600//Sphingolipid metabolism	Metabolism	Global and overview maps;Lipid metabolism
Msa_13412	ko03430//Mismatch repair;ko03440//Homologous recombination;ko03420//Nucleotide excision repair;ko03030//DNA replication	Genetic Information Processing	Replication and repair
Msa_13469	ko03013//RNA transport	Genetic Information Processing	Translation
Msa_1354	ko03440//Homologous recombination;ko03430//Mismatch repair;ko03030//DNA replication;ko03420//Nucleotide excision repair	Genetic Information Processing	Replication and repair
Msa_13541	ko03040//Spliceosome	Genetic Information Processing	Transcription
Msa_13544	ko00053//Ascorbate and aldarate metabolism;ko00520//Amino sugar and nucleotide sugar metabolism;ko04144//Endocytosis;ko00052//Galactose metabolism;ko00040//Pentose and glucuronate interconversions;ko01100//Metabolic pathways	Cellular Processes;Metabolism	Transport and catabolism;Global and overview maps;Carbohydrate metabolism
Msa_13548	ko03020//RNA polymerase	Genetic Information Processing	Transcription
Msa_13605	ko00970//Aminoacyl-tRNA biosynthesis	Genetic Information Processing	Translation
Msa_13607	ko01110//Biosynthesis of secondary metabolites;ko01100//Metabolic pathways;ko00564//Glycerophospholipid metabolism;ko00561//Glycerolipid metabolism	Metabolism	Global and overview maps;Lipid metabolism
Msa_13642	ko04120//Ubiquitin mediated proteolysis	Genetic Information Processing	Folding, sorting and degradation
Msa_13666	ko03040//Spliceosome	Genetic Information Processing	Transcription
Msa_13737	ko04626//Plant-pathogen interaction	Organismal Systems	Environmental adaptation
Msa_1376	ko01100//Metabolic pathways;ko00195//Photosynthesis	Metabolism	Global and overview maps;Energy metabolism
Msa_13763	ko04075//Plant hormone signal transduction	Environmental Information Processing	Signal transduction
Msa_13786	ko04141//Protein processing in endoplasmic reticulum;ko04626//Plant-pathogen interaction	Organismal Systems;Genetic Information Processing	Environmental adaptation;Folding, sorting and degradation
Msa_13823	ko04626//Plant-pathogen interaction	Organismal Systems	Environmental adaptation
Msa_13833	ko04141//Protein processing in endoplasmic reticulum;ko00510//N-Glycan biosynthesis;ko01100//Metabolic pathways	Genetic Information Processing;Metabolism	Folding, sorting and degradation;Global and overview maps;Glycan biosynthesis and metabolism
Msa_13858	ko00500//Starch and sucrose metabolism;ko01100//Metabolic pathways;ko01110//Biosynthesis of secondary metabolites	Metabolism	Carbohydrate metabolism;Global and overview maps
Msa_13937	ko01110//Biosynthesis of secondary metabolites;ko00710//Carbon fixation in photosynthetic organisms;ko01200//Carbon metabolism;ko01230//Biosynthesis of amino acids;ko00051//Fructose and mannose metabolism;ko01100//Metabolic pathways;ko00010//Glycolysis / Gluconeogenesis;ko00030//Pentose phosphate pathway	Metabolism	Energy metabolism;Global and overview maps;Carbohydrate metabolism
Msa_13951	ko04144//Endocytosis	Cellular Processes	Transport and catabolism
Msa_13955	ko04144//Endocytosis	Cellular Processes	Transport and catabolism
Msa_13956	ko04144//Endocytosis	Cellular Processes	Transport and catabolism
Msa_13960	ko04144//Endocytosis	Cellular Processes	Transport and catabolism
Msa_13965	ko01100//Metabolic pathways;ko00500//Starch and sucrose metabolism	Metabolism	Carbohydrate metabolism;Global and overview maps
Msa_13994	ko03420//Nucleotide excision repair;ko03030//DNA replication;ko03430//Mismatch repair	Genetic Information Processing	Replication and repair
Msa_14019	ko04712//Circadian rhythm - plant	Organismal Systems	Environmental adaptation
Msa_14029	ko02010//ABC transporters	Environmental Information Processing	Membrane transport
Msa_14054	ko03030//DNA replication	Genetic Information Processing	Replication and repair
Msa_14076	ko03013//RNA transport;ko01100//Metabolic pathways;ko00563//Glycosylphosphatidylinositol (GPI)-anchor biosynthesis	Metabolism;Genetic Information Processing	Global and overview maps;Glycan biosynthesis and metabolism;Translation
Msa_14107	ko00770//Pantothenate and CoA biosynthesis;ko01100//Metabolic pathways	Metabolism	Global and overview maps;Metabolism of cofactors and vitamins
Msa_14108	ko04075//Plant hormone signal transduction;ko04016//MAPK signaling pathway - plant	Environmental Information Processing	Signal transduction
Msa_14123	ko04626//Plant-pathogen interaction	Organismal Systems	Environmental adaptation
Msa_14139	ko01110//Biosynthesis of secondary metabolites;ko00564//Glycerophospholipid metabolism;ko01100//Metabolic pathways;ko00561//Glycerolipid metabolism	Metabolism	Lipid metabolism;Global and overview maps
Msa_1420	ko04144//Endocytosis	Cellular Processes	Transport and catabolism
Msa_14228	ko01110//Biosynthesis of secondary metabolites;ko01230//Biosynthesis of amino acids;ko00630//Glyoxylate and dicarboxylate metabolism;ko00020//Citrate cycle (TCA cycle);ko01210//2-Oxocarboxylic acid metabolism;ko01100//Metabolic pathways;ko01200//Carbon metabolism	Metabolism	Global and overview maps;Carbohydrate metabolism
Msa_14233	ko04120//Ubiquitin mediated proteolysis	Genetic Information Processing	Folding, sorting and degradation
Msa_14238	ko00591//Linoleic acid metabolism	Metabolism	Lipid metabolism
Msa_14258	ko04145//Phagosome	Cellular Processes	Transport and catabolism
Msa_14283	ko00052//Galactose metabolism;ko01100//Metabolic pathways;ko00500//Starch and sucrose metabolism	Metabolism	Carbohydrate metabolism;Global and overview maps
Msa_14287	ko00910//Nitrogen metabolism	Metabolism	Energy metabolism
Msa_1429	ko04144//Endocytosis	Cellular Processes	Transport and catabolism
Msa_14294	ko04626//Plant-pathogen interaction	Organismal Systems	Environmental adaptation
Msa_14346	ko04120//Ubiquitin mediated proteolysis	Genetic Information Processing	Folding, sorting and degradation
Msa_14359	ko00270//Cysteine and methionine metabolism;ko01100//Metabolic pathways	Metabolism	Amino acid metabolism;Global and overview maps
Msa_14380	ko04075//Plant hormone signal transduction	Environmental Information Processing	Signal transduction
Msa_14382	ko01100//Metabolic pathways;ko00591//Linoleic acid metabolism;ko00592//alpha-Linolenic acid metabolism;ko01110//Biosynthesis of secondary metabolites	Metabolism	Lipid metabolism;Global and overview maps
Msa_14389	ko01110//Biosynthesis of secondary metabolites;ko00230//Purine metabolism;ko01100//Metabolic pathways	Metabolism	Global and overview maps;Nucleotide metabolism
Msa_14398	ko00190//Oxidative phosphorylation	Metabolism	Energy metabolism
Msa_14401	ko04144//Endocytosis	Cellular Processes	Transport and catabolism
Msa_14493	ko04712//Circadian rhythm - plant	Organismal Systems	Environmental adaptation
Msa_14507	ko03050//Proteasome	Genetic Information Processing	Folding, sorting and degradation
Msa_14509	ko00350//Tyrosine metabolism;ko01100//Metabolic pathways;ko00130//Ubiquinone and other terpenoid-quinone biosynthesis;ko00360//Phenylalanine metabolism	Metabolism	Metabolism of cofactors and vitamins;Amino acid metabolism;Global and overview maps
Msa_14520	ko01100//Metabolic pathways;ko00650//Butanoate metabolism;ko01210//2-Oxocarboxylic acid metabolism;ko00660//C5-Branched dibasic acid metabolism;ko00290//Valine, leucine and isoleucine biosynthesis;ko00770//Pantothenate and CoA biosynthesis;ko01230//Biosynthesis of amino acids;ko01110//Biosynthesis of secondary metabolites	Metabolism	Global and overview maps;Amino acid metabolism;Metabolism of cofactors and vitamins;Carbohydrate metabolism
Msa_14521	ko00190//Oxidative phosphorylation	Metabolism	Energy metabolism
Msa_14524	ko00052//Galactose metabolism;ko01100//Metabolic pathways;ko00040//Pentose and glucuronate interconversions;ko00053//Ascorbate and aldarate metabolism;ko04144//Endocytosis;ko00520//Amino sugar and nucleotide sugar metabolism	Metabolism;Cellular Processes	Global and overview maps;Transport and catabolism;Carbohydrate metabolism
Msa_14528	ko00052//Galactose metabolism	Metabolism	Carbohydrate metabolism
Msa_14535	ko01100//Metabolic pathways;ko00500//Starch and sucrose metabolism	Metabolism	Carbohydrate metabolism;Global and overview maps
Msa_14569	ko03030//DNA replication;ko03430//Mismatch repair;ko03420//Nucleotide excision repair;ko03440//Homologous recombination	Genetic Information Processing	Replication and repair
Msa_14617	ko03040//Spliceosome	Genetic Information Processing	Transcription
Msa_14629	ko03020//RNA polymerase;ko00053//Ascorbate and aldarate metabolism;ko00040//Pentose and glucuronate interconversions;ko01100//Metabolic pathways;ko04144//Endocytosis;ko00052//Galactose metabolism;ko00520//Amino sugar and nucleotide sugar metabolism	Cellular Processes;Metabolism;Genetic Information Processing	Transcription;Carbohydrate metabolism;Transport and catabolism;Global and overview maps
Msa_14692	ko03013//RNA transport	Genetic Information Processing	Translation
Msa_14702	ko04141//Protein processing in endoplasmic reticulum	Genetic Information Processing	Folding, sorting and degradation
Msa_14729	ko01200//Carbon metabolism;ko01100//Metabolic pathways;ko00620//Pyruvate metabolism;ko00710//Carbon fixation in photosynthetic organisms	Metabolism	Energy metabolism;Global and overview maps;Carbohydrate metabolism
Msa_14731	ko03020//RNA polymerase	Genetic Information Processing	Transcription
Msa_14747	ko03013//RNA transport	Genetic Information Processing	Translation
Msa_14763	ko00531//Glycosaminoglycan degradation;ko00511//Other glycan degradation;ko00600//Sphingolipid metabolism;ko00052//Galactose metabolism;ko00604//Glycosphingolipid biosynthesis - ganglio series;ko01100//Metabolic pathways	Metabolism	Glycan biosynthesis and metabolism;Global and overview maps;Lipid metabolism;Carbohydrate metabolism
Msa_14789	ko00910//Nitrogen metabolism;ko00630//Glyoxylate and dicarboxylate metabolism	Metabolism	Carbohydrate metabolism;Energy metabolism
Msa_14828	ko04712//Circadian rhythm - plant;ko04075//Plant hormone signal transduction	Organismal Systems;Environmental Information Processing	Signal transduction;Environmental adaptation
Msa_14830	ko00910//Nitrogen metabolism	Metabolism	Energy metabolism
Msa_14849	ko01100//Metabolic pathways;ko00480//Glutathione metabolism	Metabolism	Metabolism of other amino acids;Global and overview maps
Msa_14906	ko00910//Nitrogen metabolism	Metabolism	Energy metabolism
Msa_1495	ko04626//Plant-pathogen interaction	Organismal Systems	Environmental adaptation
Msa_14957	ko00520//Amino sugar and nucleotide sugar metabolism	Metabolism	Carbohydrate metabolism
Msa_15020	ko04070//Phosphatidylinositol signaling system;ko01100//Metabolic pathways;ko04145//Phagosome;ko00562//Inositol phosphate metabolism	Environmental Information Processing;Cellular Processes;Metabolism	Carbohydrate metabolism;Transport and catabolism;Global and overview maps;Signal transduction
Msa_15030	ko01100//Metabolic pathways;ko00330//Arginine and proline metabolism	Metabolism	Global and overview maps;Amino acid metabolism
Msa_15044	ko04075//Plant hormone signal transduction	Environmental Information Processing	Signal transduction
Msa_15067	ko03013//RNA transport	Genetic Information Processing	Translation
Msa_15095	ko00511//Other glycan degradation;ko00600//Sphingolipid metabolism;ko00052//Galactose metabolism;ko01100//Metabolic pathways;ko00531//Glycosaminoglycan degradation;ko00604//Glycosphingolipid biosynthesis - ganglio series	Metabolism	Global and overview maps;Carbohydrate metabolism;Glycan biosynthesis and metabolism;Lipid metabolism
Msa_15116	ko02010//ABC transporters	Environmental Information Processing	Membrane transport
Msa_15135	ko00260//Glycine, serine and threonine metabolism;ko01100//Metabolic pathways;ko01200//Carbon metabolism;ko01110//Biosynthesis of secondary metabolites;ko00010//Glycolysis / Gluconeogenesis;ko01230//Biosynthesis of amino acids	Metabolism	Global and overview maps;Carbohydrate metabolism;Amino acid metabolism
Msa_15136	ko04141//Protein processing in endoplasmic reticulum;ko04626//Plant-pathogen interaction	Organismal Systems;Genetic Information Processing	Environmental adaptation;Folding, sorting and degradation
Msa_15172	ko00190//Oxidative phosphorylation;ko01100//Metabolic pathways;ko04145//Phagosome	Cellular Processes;Metabolism	Transport and catabolism;Global and overview maps;Energy metabolism
Msa_1518	ko03040//Spliceosome	Genetic Information Processing	Transcription
Msa_15206	ko00531//Glycosaminoglycan degradation;ko01100//Metabolic pathways	Metabolism	Glycan biosynthesis and metabolism;Global and overview maps
Msa_15265	ko04075//Plant hormone signal transduction	Environmental Information Processing	Signal transduction
Msa_1528	ko01100//Metabolic pathways;ko04070//Phosphatidylinositol signaling system;ko04145//Phagosome;ko00562//Inositol phosphate metabolism	Cellular Processes;Environmental Information Processing;Metabolism	Signal transduction;Transport and catabolism;Global and overview maps;Carbohydrate metabolism
Msa_15333	ko04712//Circadian rhythm - plant	Organismal Systems	Environmental adaptation
Msa_15375	ko04120//Ubiquitin mediated proteolysis;ko04141//Protein processing in endoplasmic reticulum	Genetic Information Processing	Folding, sorting and degradation
Msa_15377	ko01100//Metabolic pathways;ko00500//Starch and sucrose metabolism	Metabolism	Carbohydrate metabolism;Global and overview maps
Msa_15422	ko04626//Plant-pathogen interaction	Organismal Systems	Environmental adaptation
Msa_15442	ko04626//Plant-pathogen interaction	Organismal Systems	Environmental adaptation
Msa_15457	ko00480//Glutathione metabolism;ko01100//Metabolic pathways	Metabolism	Metabolism of other amino acids;Global and overview maps
Msa_15491	ko04141//Protein processing in endoplasmic reticulum	Genetic Information Processing	Folding, sorting and degradation
Msa_15510	ko00860//Porphyrin and chlorophyll metabolism;ko01100//Metabolic pathways;ko01110//Biosynthesis of secondary metabolites	Metabolism	Metabolism of cofactors and vitamins;Global and overview maps
Msa_15523	ko04141//Protein processing in endoplasmic reticulum;ko04120//Ubiquitin mediated proteolysis	Genetic Information Processing	Folding, sorting and degradation
Msa_15536	ko03010//Ribosome	Genetic Information Processing	Translation
Msa_15579	ko00270//Cysteine and methionine metabolism;ko01100//Metabolic pathways	Metabolism	Amino acid metabolism;Global and overview maps
Msa_15580	ko00710//Carbon fixation in photosynthetic organisms;ko01200//Carbon metabolism;ko01100//Metabolic pathways;ko00620//Pyruvate metabolism	Metabolism	Energy metabolism;Carbohydrate metabolism;Global and overview maps
Msa_15595	ko03018//RNA degradation	Genetic Information Processing	Folding, sorting and degradation
Msa_1562	ko02010//ABC transporters	Environmental Information Processing	Membrane transport
Msa_1564	ko03040//Spliceosome	Genetic Information Processing	Transcription
Msa_15688	ko00330//Arginine and proline metabolism;ko01100//Metabolic pathways	Metabolism	Amino acid metabolism;Global and overview maps
Msa_15695	ko00270//Cysteine and methionine metabolism;ko00770//Pantothenate and CoA biosynthesis;ko01100//Metabolic pathways;ko01210//2-Oxocarboxylic acid metabolism;ko01110//Biosynthesis of secondary metabolites;ko00280//Valine, leucine and isoleucine degradation;ko01230//Biosynthesis of amino acids;ko00290//Valine, leucine and isoleucine biosynthesis	Metabolism	Global and overview maps;Amino acid metabolism;Metabolism of cofactors and vitamins
Msa_15707	ko04075//Plant hormone signal transduction	Environmental Information Processing	Signal transduction
Msa_15733	ko04141//Protein processing in endoplasmic reticulum	Genetic Information Processing	Folding, sorting and degradation
Msa_15771	ko03018//RNA degradation	Genetic Information Processing	Folding, sorting and degradation
Msa_15779	ko04144//Endocytosis	Cellular Processes	Transport and catabolism
Msa_15787	ko04016//MAPK signaling pathway - plant;ko04626//Plant-pathogen interaction	Organismal Systems;Environmental Information Processing	Signal transduction;Environmental adaptation
Msa_1579	ko03050//Proteasome	Genetic Information Processing	Folding, sorting and degradation
Msa_15793	ko00511//Other glycan degradation	Metabolism	Glycan biosynthesis and metabolism
Msa_15802	ko04144//Endocytosis	Cellular Processes	Transport and catabolism
Msa_15807	ko03022//Basal transcription factors	Genetic Information Processing	Transcription
Msa_15822	ko00510//N-Glycan biosynthesis;ko01100//Metabolic pathways	Metabolism	Glycan biosynthesis and metabolism;Global and overview maps
Msa_15857	ko04144//Endocytosis	Cellular Processes	Transport and catabolism
Msa_15888	ko04120//Ubiquitin mediated proteolysis	Genetic Information Processing	Folding, sorting and degradation
Msa_15920	ko00710//Carbon fixation in photosynthetic organisms;ko01100//Metabolic pathways;ko00620//Pyruvate metabolism;ko01200//Carbon metabolism	Metabolism	Global and overview maps;Energy metabolism;Carbohydrate metabolism
Msa_15922	ko00190//Oxidative phosphorylation	Metabolism	Energy metabolism
Msa_15990	ko00190//Oxidative phosphorylation;ko01100//Metabolic pathways;ko04145//Phagosome	Metabolism;Cellular Processes	Global and overview maps;Energy metabolism;Transport and catabolism
Msa_16003	ko00564//Glycerophospholipid metabolism;ko00440//Phosphonate and phosphinate metabolism;ko01100//Metabolic pathways	Metabolism	Metabolism of other amino acids;Global and overview maps;Lipid metabolism
Msa_16014	ko01100//Metabolic pathways;ko00480//Glutathione metabolism;ko00030//Pentose phosphate pathway;ko01110//Biosynthesis of secondary metabolites;ko01200//Carbon metabolism	Metabolism	Metabolism of other amino acids;Global and overview maps;Carbohydrate metabolism
Msa_16067	ko00230//Purine metabolism;ko01100//Metabolic pathways;ko01110//Biosynthesis of secondary metabolites;ko00250//Alanine, aspartate and glutamate metabolism	Metabolism	Nucleotide metabolism;Global and overview maps;Amino acid metabolism
Msa_16084	ko00514//Other types of O-glycan biosynthesis	Metabolism	Glycan biosynthesis and metabolism
Msa_1610	ko01100//Metabolic pathways;ko00270//Cysteine and methionine metabolism	Metabolism	Global and overview maps;Amino acid metabolism
Msa_16109	ko04626//Plant-pathogen interaction	Organismal Systems	Environmental adaptation
Msa_16139	ko01200//Carbon metabolism;ko01100//Metabolic pathways;ko00620//Pyruvate metabolism;ko00710//Carbon fixation in photosynthetic organisms	Metabolism	Energy metabolism;Global and overview maps;Carbohydrate metabolism
Msa_16166	ko00052//Galactose metabolism	Metabolism	Carbohydrate metabolism
Msa_16177	ko04141//Protein processing in endoplasmic reticulum	Genetic Information Processing	Folding, sorting and degradation
Msa_16183	ko01100//Metabolic pathways;ko00500//Starch and sucrose metabolism	Metabolism	Global and overview maps;Carbohydrate metabolism
Msa_16217	ko03015//mRNA surveillance pathway;ko03013//RNA transport	Genetic Information Processing	Translation
Msa_16251	ko03040//Spliceosome;ko03013//RNA transport;ko03015//mRNA surveillance pathway	Genetic Information Processing	Transcription;Translation
Msa_16283	ko01100//Metabolic pathways;ko00760//Nicotinate and nicotinamide metabolism	Metabolism	Global and overview maps;Metabolism of cofactors and vitamins
Msa_16293	ko00240//Pyrimidine metabolism;ko01100//Metabolic pathways;ko00250//Alanine, aspartate and glutamate metabolism	Metabolism	Global and overview maps;Amino acid metabolism;Nucleotide metabolism
Msa_16298	ko00970//Aminoacyl-tRNA biosynthesis	Genetic Information Processing	Translation
Msa_16304	ko00640//Propanoate metabolism;ko01200//Carbon metabolism;ko01110//Biosynthesis of secondary metabolites;ko01100//Metabolic pathways;ko00620//Pyruvate metabolism;ko01212//Fatty acid metabolism;ko00061//Fatty acid biosynthesis	Metabolism	Carbohydrate metabolism;Global and overview maps;Lipid metabolism
Msa_16318	ko03050//Proteasome	Genetic Information Processing	Folding, sorting and degradation
Msa_1637	ko03013//RNA transport	Genetic Information Processing	Translation
Msa_16427	ko00280//Valine, leucine and isoleucine degradation;ko01212//Fatty acid metabolism;ko01100//Metabolic pathways;ko00071//Fatty acid degradation;ko01110//Biosynthesis of secondary metabolites;ko01200//Carbon metabolism;ko00640//Propanoate metabolism;ko00410//beta-Alanine metabolism	Metabolism	Lipid metabolism;Global and overview maps;Metabolism of other amino acids;Carbohydrate metabolism;Amino acid metabolism
Msa_16449	ko00310//Lysine degradation;ko01110//Biosynthesis of secondary metabolites;ko01200//Carbon metabolism;ko01100//Metabolic pathways;ko00380//Tryptophan metabolism;ko00020//Citrate cycle (TCA cycle)	Metabolism	Amino acid metabolism;Carbohydrate metabolism;Global and overview maps
Msa_16457	ko03010//Ribosome	Genetic Information Processing	Translation
Msa_16507	ko01100//Metabolic pathways;ko01230//Biosynthesis of amino acids;ko01110//Biosynthesis of secondary metabolites;ko04933//AGE-RAGE signaling pathway in diabetic complications;ko00220//Arginine biosynthesis;ko00250//Alanine, aspartate and glutamate metabolism;ko04075//Plant hormone signal transduction	Human Diseases;Metabolism;Environmental Information Processing	Amino acid metabolism;Signal transduction;Endocrine and metabolic diseases;Global and overview maps
Msa_16547	ko04016//MAPK signaling pathway - plant;ko04075//Plant hormone signal transduction	Environmental Information Processing	Signal transduction
Msa_16555	ko00230//Purine metabolism	Metabolism	Nucleotide metabolism
Msa_16580	ko04016//MAPK signaling pathway - plant;ko04075//Plant hormone signal transduction	Environmental Information Processing	Signal transduction
Msa_16651	ko01100//Metabolic pathways;ko03050//Proteasome;ko00040//Pentose and glucuronate interconversions	Metabolism;Genetic Information Processing	Global and overview maps;Carbohydrate metabolism;Folding, sorting and degradation
Msa_16670	ko03013//RNA transport	Genetic Information Processing	Translation
Msa_16672	ko03013//RNA transport	Genetic Information Processing	Translation
Msa_1671	ko04144//Endocytosis	Cellular Processes	Transport and catabolism
Msa_16715	ko04141//Protein processing in endoplasmic reticulum	Genetic Information Processing	Folding, sorting and degradation
Msa_16758	ko00270//Cysteine and methionine metabolism;ko01100//Metabolic pathways	Metabolism	Global and overview maps;Amino acid metabolism
Msa_16783	ko00500//Starch and sucrose metabolism;ko01110//Biosynthesis of secondary metabolites;ko01100//Metabolic pathways	Metabolism	Carbohydrate metabolism;Global and overview maps
Msa_16788	ko01100//Metabolic pathways;ko00500//Starch and sucrose metabolism	Metabolism	Global and overview maps;Carbohydrate metabolism
Msa_16831	ko03008//Ribosome biogenesis in eukaryotes;ko03018//RNA degradation	Genetic Information Processing	Translation;Folding, sorting and degradation
Msa_16867	ko00591//Linoleic acid metabolism	Metabolism	Lipid metabolism
Msa_16870	ko01110//Biosynthesis of secondary metabolites;ko00561//Glycerolipid metabolism;ko00591//Linoleic acid metabolism;ko01100//Metabolic pathways;ko00565//Ether lipid metabolism;ko00592//alpha-Linolenic acid metabolism;ko00100//Steroid biosynthesis;ko00564//Glycerophospholipid metabolism;ko00590//Arachidonic acid metabolism	Metabolism	Global and overview maps;Lipid metabolism
Msa_16902	ko04075//Plant hormone signal transduction;ko04712//Circadian rhythm - plant	Organismal Systems;Environmental Information Processing	Environmental adaptation;Signal transduction
Msa_16905	ko03010//Ribosome	Genetic Information Processing	Translation
Msa_16914	ko04141//Protein processing in endoplasmic reticulum;ko04144//Endocytosis;ko03040//Spliceosome	Genetic Information Processing;Cellular Processes	Transport and catabolism;Folding, sorting and degradation;Transcription
Msa_16946	ko03013//RNA transport	Genetic Information Processing	Translation
Msa_1696	ko03013//RNA transport	Genetic Information Processing	Translation
Msa_16964	ko03008//Ribosome biogenesis in eukaryotes	Genetic Information Processing	Translation
Msa_17005	ko03008//Ribosome biogenesis in eukaryotes	Genetic Information Processing	Translation
Msa_17052	ko01100//Metabolic pathways;ko00500//Starch and sucrose metabolism	Metabolism	Global and overview maps;Carbohydrate metabolism
Msa_17063	ko04626//Plant-pathogen interaction	Organismal Systems	Environmental adaptation
Msa_17081	ko04712//Circadian rhythm - plant	Organismal Systems	Environmental adaptation
Msa_1709	ko01110//Biosynthesis of secondary metabolites;ko00561//Glycerolipid metabolism;ko01100//Metabolic pathways;ko00564//Glycerophospholipid metabolism	Metabolism	Lipid metabolism;Global and overview maps
Msa_17104	ko03060//Protein export	Genetic Information Processing	Folding, sorting and degradation
Msa_17140	ko01110//Biosynthesis of secondary metabolites;ko00561//Glycerolipid metabolism;ko00040//Pentose and glucuronate interconversions;ko01100//Metabolic pathways;ko00010//Glycolysis / Gluconeogenesis	Metabolism	Carbohydrate metabolism;Lipid metabolism;Global and overview maps
Msa_17156	ko03008//Ribosome biogenesis in eukaryotes	Genetic Information Processing	Translation
Msa_17209	ko03018//RNA degradation	Genetic Information Processing	Folding, sorting and degradation
Msa_1722	ko04144//Endocytosis	Cellular Processes	Transport and catabolism
Msa_17244	ko03030//DNA replication;ko03440//Homologous recombination;ko03420//Nucleotide excision repair;ko03430//Mismatch repair	Genetic Information Processing	Replication and repair
Msa_17249	ko04712//Circadian rhythm - plant	Organismal Systems	Environmental adaptation
Msa_17262	ko04141//Protein processing in endoplasmic reticulum	Genetic Information Processing	Folding, sorting and degradation
Msa_17289	ko00240//Pyrimidine metabolism;ko01100//Metabolic pathways	Metabolism	Global and overview maps;Nucleotide metabolism
Msa_17303	ko03410//Base excision repair;ko03430//Mismatch repair;ko03030//DNA replication;ko03420//Nucleotide excision repair	Genetic Information Processing	Replication and repair
Msa_17314	ko04141//Protein processing in endoplasmic reticulum	Genetic Information Processing	Folding, sorting and degradation
Msa_17316	ko00100//Steroid biosynthesis;ko00909//Sesquiterpenoid and triterpenoid biosynthesis;ko01110//Biosynthesis of secondary metabolites;ko01100//Metabolic pathways	Metabolism	Lipid metabolism;Global and overview maps;Metabolism of terpenoids and polyketides
Msa_17327	ko03015//mRNA surveillance pathway;ko03013//RNA transport	Genetic Information Processing	Translation
Msa_17460	ko01110//Biosynthesis of secondary metabolites;ko00860//Porphyrin and chlorophyll metabolism;ko01100//Metabolic pathways	Metabolism	Metabolism of cofactors and vitamins;Global and overview maps
Msa_17475	ko00591//Linoleic acid metabolism	Metabolism	Lipid metabolism
Msa_17485	ko01100//Metabolic pathways;ko00500//Starch and sucrose metabolism	Metabolism	Global and overview maps;Carbohydrate metabolism
Msa_17511	ko01110//Biosynthesis of secondary metabolites;ko00230//Purine metabolism;ko04146//Peroxisome;ko00232//Caffeine metabolism;ko01100//Metabolic pathways	Cellular Processes;Metabolism	Biosynthesis of other secondary metabolites;Transport and catabolism;Global and overview maps;Nucleotide metabolism
Msa_17546	ko00500//Starch and sucrose metabolism;ko01100//Metabolic pathways	Metabolism	Carbohydrate metabolism;Global and overview maps
Msa_17552	ko04141//Protein processing in endoplasmic reticulum	Genetic Information Processing	Folding, sorting and degradation
Msa_17587	ko00480//Glutathione metabolism	Metabolism	Metabolism of other amino acids
Msa_17588	ko03010//Ribosome	Genetic Information Processing	Translation
Msa_17605	ko04144//Endocytosis	Cellular Processes	Transport and catabolism
Msa_17622	ko04146//Peroxisome	Cellular Processes	Transport and catabolism
Msa_17626	ko00230//Purine metabolism;ko00240//Pyrimidine metabolism;ko01100//Metabolic pathways;ko00480//Glutathione metabolism	Metabolism	Global and overview maps;Metabolism of other amino acids;Nucleotide metabolism
Msa_17672	ko03015//mRNA surveillance pathway	Genetic Information Processing	Translation
Msa_17687	ko00052//Galactose metabolism	Metabolism	Carbohydrate metabolism
Msa_17689	ko00790//Folate biosynthesis;ko01100//Metabolic pathways	Metabolism	Metabolism of cofactors and vitamins;Global and overview maps
Msa_17695	ko00591//Linoleic acid metabolism	Metabolism	Lipid metabolism
Msa_17729	ko00591//Linoleic acid metabolism	Metabolism	Lipid metabolism
Msa_17739	ko00460//Cyanoamino acid metabolism;ko00500//Starch and sucrose metabolism;ko00940//Phenylpropanoid biosynthesis;ko01110//Biosynthesis of secondary metabolites;ko01100//Metabolic pathways	Metabolism	Biosynthesis of other secondary metabolites;Global and overview maps;Carbohydrate metabolism;Metabolism of other amino acids
Msa_17771	ko01100//Metabolic pathways;ko00860//Porphyrin and chlorophyll metabolism;ko01110//Biosynthesis of secondary metabolites	Metabolism	Metabolism of cofactors and vitamins;Global and overview maps
Msa_17794	ko01200//Carbon metabolism;ko00220//Arginine biosynthesis;ko01100//Metabolic pathways;ko01230//Biosynthesis of amino acids;ko00250//Alanine, aspartate and glutamate metabolism;ko00710//Carbon fixation in photosynthetic organisms;ko01210//2-Oxocarboxylic acid metabolism	Metabolism	Energy metabolism;Amino acid metabolism;Global and overview maps
Msa_17798	ko00531//Glycosaminoglycan degradation;ko01100//Metabolic pathways	Metabolism	Global and overview maps;Glycan biosynthesis and metabolism
Msa_17803	ko00660//C5-Branched dibasic acid metabolism;ko00290//Valine, leucine and isoleucine biosynthesis;ko00770//Pantothenate and CoA biosynthesis;ko01110//Biosynthesis of secondary metabolites;ko01210//2-Oxocarboxylic acid metabolism;ko00650//Butanoate metabolism;ko01100//Metabolic pathways;ko01230//Biosynthesis of amino acids	Metabolism	Global and overview maps;Amino acid metabolism;Carbohydrate metabolism;Metabolism of cofactors and vitamins
Msa_17827	ko00071//Fatty acid degradation	Metabolism	Lipid metabolism
Msa_17839	ko00480//Glutathione metabolism;ko01200//Carbon metabolism;ko01110//Biosynthesis of secondary metabolites;ko00030//Pentose phosphate pathway;ko01100//Metabolic pathways	Metabolism	Global and overview maps;Metabolism of other amino acids;Carbohydrate metabolism
Msa_17856	ko01110//Biosynthesis of secondary metabolites;ko01100//Metabolic pathways;ko00592//alpha-Linolenic acid metabolism;ko00591//Linoleic acid metabolism	Metabolism	Global and overview maps;Lipid metabolism
Msa_17859	ko04146//Peroxisome	Cellular Processes	Transport and catabolism
Msa_17895	ko01100//Metabolic pathways;ko00500//Starch and sucrose metabolism	Metabolism	Carbohydrate metabolism;Global and overview maps
Msa_17904	ko04712//Circadian rhythm - plant	Organismal Systems	Environmental adaptation
Msa_17917	ko00500//Starch and sucrose metabolism;ko01100//Metabolic pathways;ko01110//Biosynthesis of secondary metabolites	Metabolism	Global and overview maps;Carbohydrate metabolism
Msa_17930	ko03013//RNA transport	Genetic Information Processing	Translation
Msa_17941	ko01100//Metabolic pathways;ko00500//Starch and sucrose metabolism	Metabolism	Carbohydrate metabolism;Global and overview maps
Msa_1795	ko04144//Endocytosis	Cellular Processes	Transport and catabolism
Msa_18017	ko03050//Proteasome	Genetic Information Processing	Folding, sorting and degradation
Msa_18026	ko00562//Inositol phosphate metabolism;ko00053//Ascorbate and aldarate metabolism	Metabolism	Carbohydrate metabolism
Msa_18089	ko00270//Cysteine and methionine metabolism;ko01110//Biosynthesis of secondary metabolites;ko01230//Biosynthesis of amino acids;ko00450//Selenocompound metabolism;ko01100//Metabolic pathways	Metabolism	Metabolism of other amino acids;Global and overview maps;Amino acid metabolism
Msa_18103	ko04146//Peroxisome	Cellular Processes	Transport and catabolism
Msa_18115	ko03013//RNA transport;ko03015//mRNA surveillance pathway;ko02010//ABC transporters	Genetic Information Processing;Environmental Information Processing	Membrane transport;Translation
Msa_18138	ko00520//Amino sugar and nucleotide sugar metabolism;ko00053//Ascorbate and aldarate metabolism;ko01100//Metabolic pathways;ko00040//Pentose and glucuronate interconversions	Metabolism	Global and overview maps;Carbohydrate metabolism
Msa_18147	ko03018//RNA degradation	Genetic Information Processing	Folding, sorting and degradation
Msa_18201	ko00511//Other glycan degradation	Metabolism	Glycan biosynthesis and metabolism
Msa_18241	ko00591//Linoleic acid metabolism	Metabolism	Lipid metabolism
Msa_18246	ko00514//Other types of O-glycan biosynthesis	Metabolism	Glycan biosynthesis and metabolism
Msa_18250	ko03050//Proteasome	Genetic Information Processing	Folding, sorting and degradation
Msa_18278	ko04144//Endocytosis	Cellular Processes	Transport and catabolism
Msa_18284	ko01100//Metabolic pathways;ko00500//Starch and sucrose metabolism	Metabolism	Global and overview maps;Carbohydrate metabolism
Msa_18302	ko01100//Metabolic pathways;ko01110//Biosynthesis of secondary metabolites;ko00500//Starch and sucrose metabolism	Metabolism	Global and overview maps;Carbohydrate metabolism
Msa_18327	ko00040//Pentose and glucuronate interconversions;ko01100//Metabolic pathways	Metabolism	Global and overview maps;Carbohydrate metabolism
Msa_1833	ko03018//RNA degradation	Genetic Information Processing	Folding, sorting and degradation
Msa_18346	ko01100//Metabolic pathways;ko00520//Amino sugar and nucleotide sugar metabolism	Metabolism	Global and overview maps;Carbohydrate metabolism
Msa_18350	ko03050//Proteasome	Genetic Information Processing	Folding, sorting and degradation
Msa_1836	ko00190//Oxidative phosphorylation	Metabolism	Energy metabolism
Msa_18412	ko03050//Proteasome	Genetic Information Processing	Folding, sorting and degradation
Msa_18415	ko00052//Galactose metabolism	Metabolism	Carbohydrate metabolism
Msa_18425	ko04141//Protein processing in endoplasmic reticulum;ko04626//Plant-pathogen interaction	Organismal Systems;Genetic Information Processing	Folding, sorting and degradation;Environmental adaptation
Msa_18486	ko04145//Phagosome	Cellular Processes	Transport and catabolism
Msa_18496	ko01110//Biosynthesis of secondary metabolites;ko00360//Phenylalanine metabolism;ko00410//beta-Alanine metabolism;ko00950//Isoquinoline alkaloid biosynthesis;ko00260//Glycine, serine and threonine metabolism;ko01100//Metabolic pathways;ko00350//Tyrosine metabolism;ko00960//Tropane, piperidine and pyridine alkaloid biosynthesis	Metabolism	Metabolism of other amino acids;Amino acid metabolism;Global and overview maps;Biosynthesis of other secondary metabolites
Msa_18509	ko04626//Plant-pathogen interaction	Organismal Systems	Environmental adaptation
Msa_18512	ko04016//MAPK signaling pathway - plant;ko04075//Plant hormone signal transduction	Environmental Information Processing	Signal transduction
Msa_18524	ko00040//Pentose and glucuronate interconversions;ko01100//Metabolic pathways	Metabolism	Carbohydrate metabolism;Global and overview maps
Msa_18542	ko00230//Purine metabolism;ko01200//Carbon metabolism;ko00620//Pyruvate metabolism;ko00010//Glycolysis / Gluconeogenesis;ko01100//Metabolic pathways;ko01110//Biosynthesis of secondary metabolites;ko01230//Biosynthesis of amino acids	Metabolism	Nucleotide metabolism;Global and overview maps;Carbohydrate metabolism
Msa_18576	ko03013//RNA transport	Genetic Information Processing	Translation
Msa_18586	ko01100//Metabolic pathways;ko00940//Phenylpropanoid biosynthesis;ko00500//Starch and sucrose metabolism;ko00460//Cyanoamino acid metabolism;ko01110//Biosynthesis of secondary metabolites	Metabolism	Global and overview maps;Carbohydrate metabolism;Biosynthesis of other secondary metabolites;Metabolism of other amino acids
Msa_18595	ko04120//Ubiquitin mediated proteolysis	Genetic Information Processing	Folding, sorting and degradation
Msa_18607	ko03015//mRNA surveillance pathway	Genetic Information Processing	Translation
Msa_18613	ko04712//Circadian rhythm - plant	Organismal Systems	Environmental adaptation
Msa_18628	ko04144//Endocytosis	Cellular Processes	Transport and catabolism
Msa_18642	ko02010//ABC transporters	Environmental Information Processing	Membrane transport
Msa_18673	ko04016//MAPK signaling pathway - plant	Environmental Information Processing	Signal transduction
Msa_1869	ko01100//Metabolic pathways;ko00860//Porphyrin and chlorophyll metabolism;ko01110//Biosynthesis of secondary metabolites	Metabolism	Metabolism of cofactors and vitamins;Global and overview maps
Msa_18692	ko04712//Circadian rhythm - plant	Organismal Systems	Environmental adaptation
Msa_18774	ko03040//Spliceosome	Genetic Information Processing	Transcription
Msa_18833	ko00910//Nitrogen metabolism	Metabolism	Energy metabolism
Msa_18875	ko04144//Endocytosis	Cellular Processes	Transport and catabolism
Msa_18895	ko04075//Plant hormone signal transduction	Environmental Information Processing	Signal transduction
Msa_18923	ko01110//Biosynthesis of secondary metabolites;ko01100//Metabolic pathways;ko00500//Starch and sucrose metabolism	Metabolism	Global and overview maps;Carbohydrate metabolism
Msa_18928	ko04626//Plant-pathogen interaction;ko04141//Protein processing in endoplasmic reticulum	Organismal Systems;Genetic Information Processing	Folding, sorting and degradation;Environmental adaptation
Msa_19006	ko04626//Plant-pathogen interaction	Organismal Systems	Environmental adaptation
Msa_19015	ko04136//Autophagy - other;ko00562//Inositol phosphate metabolism;ko04070//Phosphatidylinositol signaling system;ko01100//Metabolic pathways;ko04145//Phagosome	Cellular Processes;Metabolism;Environmental Information Processing	Signal transduction;Transport and catabolism;Carbohydrate metabolism;Global and overview maps
Msa_19077	ko03013//RNA transport;ko03015//mRNA surveillance pathway	Genetic Information Processing	Translation
Msa_19094	ko02010//ABC transporters	Environmental Information Processing	Membrane transport
Msa_19109	ko04075//Plant hormone signal transduction	Environmental Information Processing	Signal transduction
Msa_19115	ko00591//Linoleic acid metabolism	Metabolism	Lipid metabolism
Msa_1914	ko04144//Endocytosis	Cellular Processes	Transport and catabolism
Msa_19167	ko04145//Phagosome;ko04144//Endocytosis	Cellular Processes	Transport and catabolism
Msa_19175	ko03015//mRNA surveillance pathway	Genetic Information Processing	Translation
Msa_19202	ko04626//Plant-pathogen interaction	Organismal Systems	Environmental adaptation
Msa_19204	ko03060//Protein export	Genetic Information Processing	Folding, sorting and degradation
Msa_1923	ko00940//Phenylpropanoid biosynthesis;ko01110//Biosynthesis of secondary metabolites;ko00360//Phenylalanine metabolism;ko01100//Metabolic pathways	Metabolism	Global and overview maps;Biosynthesis of other secondary metabolites;Amino acid metabolism
Msa_19236	ko00970//Aminoacyl-tRNA biosynthesis	Genetic Information Processing	Translation
Msa_19265	ko04075//Plant hormone signal transduction	Environmental Information Processing	Signal transduction
Msa_19279	ko03013//RNA transport	Genetic Information Processing	Translation
Msa_19287	ko03020//RNA polymerase	Genetic Information Processing	Transcription
Msa_19300	ko00514//Other types of O-glycan biosynthesis	Metabolism	Glycan biosynthesis and metabolism
Msa_19374	ko04075//Plant hormone signal transduction	Environmental Information Processing	Signal transduction
Msa_19388	ko04626//Plant-pathogen interaction;ko04141//Protein processing in endoplasmic reticulum	Genetic Information Processing;Organismal Systems	Environmental adaptation;Folding, sorting and degradation
Msa_19391	ko00350//Tyrosine metabolism;ko01110//Biosynthesis of secondary metabolites;ko00260//Glycine, serine and threonine metabolism;ko00960//Tropane, piperidine and pyridine alkaloid biosynthesis;ko00950//Isoquinoline alkaloid biosynthesis;ko00360//Phenylalanine metabolism;ko00410//beta-Alanine metabolism;ko01100//Metabolic pathways	Metabolism	Metabolism of other amino acids;Global and overview maps;Amino acid metabolism;Biosynthesis of other secondary metabolites
Msa_19392	ko00910//Nitrogen metabolism	Metabolism	Energy metabolism
Msa_19416	ko00910//Nitrogen metabolism	Metabolism	Energy metabolism
Msa_19422	ko00500//Starch and sucrose metabolism;ko01100//Metabolic pathways	Metabolism	Carbohydrate metabolism;Global and overview maps
Msa_19461	ko00591//Linoleic acid metabolism	Metabolism	Lipid metabolism
Msa_19472	ko00591//Linoleic acid metabolism	Metabolism	Lipid metabolism
Msa_19502	ko01100//Metabolic pathways;ko00500//Starch and sucrose metabolism	Metabolism	Global and overview maps;Carbohydrate metabolism
Msa_19505	ko03013//RNA transport	Genetic Information Processing	Translation
Msa_19560	ko00500//Starch and sucrose metabolism;ko01100//Metabolic pathways	Metabolism	Global and overview maps;Carbohydrate metabolism
Msa_19662	ko03008//Ribosome biogenesis in eukaryotes	Genetic Information Processing	Translation
Msa_19691	ko00500//Starch and sucrose metabolism;ko01100//Metabolic pathways;ko01110//Biosynthesis of secondary metabolites	Metabolism	Carbohydrate metabolism;Global and overview maps
Msa_19698	ko00190//Oxidative phosphorylation	Metabolism	Energy metabolism
Msa_19712	ko04146//Peroxisome	Cellular Processes	Transport and catabolism
Msa_19766	ko00500//Starch and sucrose metabolism;ko01100//Metabolic pathways;ko01110//Biosynthesis of secondary metabolites	Metabolism	Global and overview maps;Carbohydrate metabolism
Msa_19796	ko03022//Basal transcription factors	Genetic Information Processing	Transcription
Msa_1984	ko03013//RNA transport	Genetic Information Processing	Translation
Msa_19860	ko04141//Protein processing in endoplasmic reticulum;ko04626//Plant-pathogen interaction	Genetic Information Processing;Organismal Systems	Environmental adaptation;Folding, sorting and degradation
Msa_19898	ko00052//Galactose metabolism	Metabolism	Carbohydrate metabolism
Msa_19900	ko04933//AGE-RAGE signaling pathway in diabetic complications	Human Diseases	Endocrine and metabolic diseases
Msa_19914	ko00052//Galactose metabolism	Metabolism	Carbohydrate metabolism
Msa_19923	ko03008//Ribosome biogenesis in eukaryotes	Genetic Information Processing	Translation
Msa_1994	ko03013//RNA transport	Genetic Information Processing	Translation
Msa_19960	ko03008//Ribosome biogenesis in eukaryotes	Genetic Information Processing	Translation
Msa_19965	ko03013//RNA transport	Genetic Information Processing	Translation
Msa_19972	ko01100//Metabolic pathways;ko00520//Amino sugar and nucleotide sugar metabolism	Metabolism	Carbohydrate metabolism;Global and overview maps
Msa_19997	ko00970//Aminoacyl-tRNA biosynthesis	Genetic Information Processing	Translation
Msa_2000	ko04120//Ubiquitin mediated proteolysis	Genetic Information Processing	Folding, sorting and degradation
Msa_20048	ko03008//Ribosome biogenesis in eukaryotes;ko03018//RNA degradation	Genetic Information Processing	Translation;Folding, sorting and degradation
Msa_20062	ko03008//Ribosome biogenesis in eukaryotes	Genetic Information Processing	Translation
Msa_20077	ko03050//Proteasome	Genetic Information Processing	Folding, sorting and degradation
Msa_20083	ko00310//Lysine degradation	Metabolism	Amino acid metabolism
Msa_20092	ko00591//Linoleic acid metabolism	Metabolism	Lipid metabolism
Msa_20096	ko03018//RNA degradation;ko03008//Ribosome biogenesis in eukaryotes	Genetic Information Processing	Folding, sorting and degradation;Translation
Msa_20125	ko01100//Metabolic pathways;ko00500//Starch and sucrose metabolism	Metabolism	Carbohydrate metabolism;Global and overview maps
Msa_20140	ko03040//Spliceosome	Genetic Information Processing	Transcription
Msa_20144	ko04141//Protein processing in endoplasmic reticulum	Genetic Information Processing	Folding, sorting and degradation
Msa_20150	ko03008//Ribosome biogenesis in eukaryotes	Genetic Information Processing	Translation
Msa_20156	ko04145//Phagosome	Cellular Processes	Transport and catabolism
Msa_20170	ko04933//AGE-RAGE signaling pathway in diabetic complications	Human Diseases	Endocrine and metabolic diseases
Msa_20194	ko03015//mRNA surveillance pathway;ko03013//RNA transport;ko03040//Spliceosome	Genetic Information Processing	Translation;Transcription
Msa_2024	ko01110//Biosynthesis of secondary metabolites;ko01100//Metabolic pathways;ko00860//Porphyrin and chlorophyll metabolism	Metabolism	Global and overview maps;Metabolism of cofactors and vitamins
Msa_20263	ko03008//Ribosome biogenesis in eukaryotes	Genetic Information Processing	Translation
Msa_20278	ko00591//Linoleic acid metabolism	Metabolism	Lipid metabolism
Msa_20328	ko00360//Phenylalanine metabolism;ko00350//Tyrosine metabolism;ko00260//Glycine, serine and threonine metabolism;ko00410//beta-Alanine metabolism;ko00960//Tropane, piperidine and pyridine alkaloid biosynthesis;ko01100//Metabolic pathways;ko01110//Biosynthesis of secondary metabolites;ko00950//Isoquinoline alkaloid biosynthesis	Metabolism	Global and overview maps;Metabolism of other amino acids;Biosynthesis of other secondary metabolites;Amino acid metabolism
Msa_20336	ko03008//Ribosome biogenesis in eukaryotes	Genetic Information Processing	Translation
Msa_20361	ko04626//Plant-pathogen interaction	Organismal Systems	Environmental adaptation
Msa_20465	ko01100//Metabolic pathways;ko01230//Biosynthesis of amino acids;ko01110//Biosynthesis of secondary metabolites;ko00450//Selenocompound metabolism;ko00270//Cysteine and methionine metabolism	Metabolism	Global and overview maps;Amino acid metabolism;Metabolism of other amino acids
Msa_20472	ko03008//Ribosome biogenesis in eukaryotes;ko03018//RNA degradation	Genetic Information Processing	Folding, sorting and degradation;Translation
Msa_20489	ko04141//Protein processing in endoplasmic reticulum;ko04626//Plant-pathogen interaction	Genetic Information Processing;Organismal Systems	Folding, sorting and degradation;Environmental adaptation
Msa_20504	ko03018//RNA degradation;ko03008//Ribosome biogenesis in eukaryotes	Genetic Information Processing	Folding, sorting and degradation;Translation
Msa_20515	ko03040//Spliceosome	Genetic Information Processing	Transcription
Msa_20524	ko04075//Plant hormone signal transduction	Environmental Information Processing	Signal transduction
Msa_20536	ko01100//Metabolic pathways;ko00500//Starch and sucrose metabolism	Metabolism	Global and overview maps;Carbohydrate metabolism
Msa_20553	ko03040//Spliceosome	Genetic Information Processing	Transcription
Msa_20564	ko03010//Ribosome	Genetic Information Processing	Translation
Msa_20573	ko03008//Ribosome biogenesis in eukaryotes	Genetic Information Processing	Translation
Msa_20625	ko04626//Plant-pathogen interaction;ko04141//Protein processing in endoplasmic reticulum	Organismal Systems;Genetic Information Processing	Folding, sorting and degradation;Environmental adaptation
Msa_20628	ko03008//Ribosome biogenesis in eukaryotes;ko03018//RNA degradation	Genetic Information Processing	Folding, sorting and degradation;Translation
Msa_2068	ko01200//Carbon metabolism;ko00280//Valine, leucine and isoleucine degradation;ko00630//Glyoxylate and dicarboxylate metabolism;ko01100//Metabolic pathways;ko00650//Butanoate metabolism	Metabolism	Amino acid metabolism;Global and overview maps;Carbohydrate metabolism
Msa_20684	ko04120//Ubiquitin mediated proteolysis	Genetic Information Processing	Folding, sorting and degradation
Msa_20691	ko03008//Ribosome biogenesis in eukaryotes;ko03018//RNA degradation	Genetic Information Processing	Translation;Folding, sorting and degradation
Msa_20752	ko04141//Protein processing in endoplasmic reticulum	Genetic Information Processing	Folding, sorting and degradation
Msa_20761	ko04075//Plant hormone signal transduction	Environmental Information Processing	Signal transduction
Msa_20765	ko03008//Ribosome biogenesis in eukaryotes	Genetic Information Processing	Translation
Msa_20857	ko00052//Galactose metabolism	Metabolism	Carbohydrate metabolism
Msa_20869	ko03018//RNA degradation;ko03008//Ribosome biogenesis in eukaryotes	Genetic Information Processing	Translation;Folding, sorting and degradation
Msa_20873	ko04075//Plant hormone signal transduction	Environmental Information Processing	Signal transduction
Msa_20884	ko03008//Ribosome biogenesis in eukaryotes	Genetic Information Processing	Translation
Msa_20893	ko00591//Linoleic acid metabolism	Metabolism	Lipid metabolism
Msa_2091	ko00860//Porphyrin and chlorophyll metabolism;ko01110//Biosynthesis of secondary metabolites;ko01100//Metabolic pathways	Metabolism	Global and overview maps;Metabolism of cofactors and vitamins
Msa_20924	ko03015//mRNA surveillance pathway	Genetic Information Processing	Translation
Msa_20929	ko03015//mRNA surveillance pathway	Genetic Information Processing	Translation
Msa_20970	ko03008//Ribosome biogenesis in eukaryotes	Genetic Information Processing	Translation
Msa_20971	ko00100//Steroid biosynthesis	Metabolism	Lipid metabolism
Msa_20972	ko01100//Metabolic pathways;ko00520//Amino sugar and nucleotide sugar metabolism	Metabolism	Global and overview maps;Carbohydrate metabolism
Msa_20987	ko01100//Metabolic pathways;ko00500//Starch and sucrose metabolism	Metabolism	Global and overview maps;Carbohydrate metabolism
Msa_20999	ko04933//AGE-RAGE signaling pathway in diabetic complications	Human Diseases	Endocrine and metabolic diseases
Msa_21016	ko00250//Alanine, aspartate and glutamate metabolism;ko00220//Arginine biosynthesis;ko01100//Metabolic pathways;ko00910//Nitrogen metabolism	Metabolism	Global and overview maps;Amino acid metabolism;Energy metabolism
Msa_21038	ko03008//Ribosome biogenesis in eukaryotes;ko03018//RNA degradation	Genetic Information Processing	Translation;Folding, sorting and degradation
Msa_21044	ko03008//Ribosome biogenesis in eukaryotes;ko03018//RNA degradation	Genetic Information Processing	Folding, sorting and degradation;Translation
Msa_21052	ko00520//Amino sugar and nucleotide sugar metabolism	Metabolism	Carbohydrate metabolism
Msa_21062	ko03008//Ribosome biogenesis in eukaryotes;ko03018//RNA degradation	Genetic Information Processing	Translation;Folding, sorting and degradation
Msa_21103	ko03010//Ribosome	Genetic Information Processing	Translation
Msa_21127	ko00710//Carbon fixation in photosynthetic organisms;ko01110//Biosynthesis of secondary metabolites;ko01230//Biosynthesis of amino acids;ko01100//Metabolic pathways;ko00030//Pentose phosphate pathway;ko01200//Carbon metabolism	Metabolism	Carbohydrate metabolism;Energy metabolism;Global and overview maps
Msa_21133	ko04626//Plant-pathogen interaction	Organismal Systems	Environmental adaptation
Msa_21239	ko04626//Plant-pathogen interaction	Organismal Systems	Environmental adaptation
Msa_21241	ko03008//Ribosome biogenesis in eukaryotes	Genetic Information Processing	Translation
Msa_21248	ko03010//Ribosome	Genetic Information Processing	Translation
Msa_21258	ko03013//RNA transport	Genetic Information Processing	Translation
Msa_21349	ko01100//Metabolic pathways;ko00100//Steroid biosynthesis	Metabolism	Global and overview maps;Lipid metabolism
Msa_2136	ko01110//Biosynthesis of secondary metabolites;ko01100//Metabolic pathways;ko00230//Purine metabolism	Metabolism	Nucleotide metabolism;Global and overview maps
Msa_21360	ko03040//Spliceosome	Genetic Information Processing	Transcription
Msa_21370	ko00310//Lysine degradation	Metabolism	Amino acid metabolism
Msa_21419	ko01110//Biosynthesis of secondary metabolites;ko00940//Phenylpropanoid biosynthesis;ko01100//Metabolic pathways;ko00360//Phenylalanine metabolism	Metabolism	Amino acid metabolism;Global and overview maps;Biosynthesis of other secondary metabolites
Msa_21429	ko01230//Biosynthesis of amino acids;ko01100//Metabolic pathways;ko01200//Carbon metabolism;ko00030//Pentose phosphate pathway;ko00710//Carbon fixation in photosynthetic organisms;ko01110//Biosynthesis of secondary metabolites	Metabolism	Global and overview maps;Carbohydrate metabolism;Energy metabolism
Msa_21460	ko03013//RNA transport;ko03015//mRNA surveillance pathway;ko03040//Spliceosome	Genetic Information Processing	Transcription;Translation
Msa_21475	ko01230//Biosynthesis of amino acids;ko01200//Carbon metabolism;ko00260//Glycine, serine and threonine metabolism;ko01100//Metabolic pathways	Metabolism	Global and overview maps;Amino acid metabolism
Msa_21505	ko01100//Metabolic pathways;ko00970//Aminoacyl-tRNA biosynthesis	Metabolism;Genetic Information Processing	Global and overview maps;Translation
Msa_2151	ko01212//Fatty acid metabolism;ko04146//Peroxisome;ko00592//alpha-Linolenic acid metabolism;ko01100//Metabolic pathways;ko01040//Biosynthesis of unsaturated fatty acids;ko04136//Autophagy - other;ko00071//Fatty acid degradation;ko01110//Biosynthesis of secondary metabolites	Cellular Processes;Metabolism	Global and overview maps;Lipid metabolism;Transport and catabolism
Msa_21552	ko04626//Plant-pathogen interaction	Organismal Systems	Environmental adaptation
Msa_21587	ko03013//RNA transport	Genetic Information Processing	Translation
Msa_21601	ko00620//Pyruvate metabolism;ko00710//Carbon fixation in photosynthetic organisms;ko01100//Metabolic pathways;ko01200//Carbon metabolism	Metabolism	Carbohydrate metabolism;Global and overview maps;Energy metabolism
Msa_21606	ko00500//Starch and sucrose metabolism;ko01100//Metabolic pathways	Metabolism	Global and overview maps;Carbohydrate metabolism
Msa_21632	ko03040//Spliceosome	Genetic Information Processing	Transcription
Msa_2164	ko02010//ABC transporters	Environmental Information Processing	Membrane transport
Msa_21640	ko01100//Metabolic pathways;ko00620//Pyruvate metabolism;ko01200//Carbon metabolism;ko00710//Carbon fixation in photosynthetic organisms	Metabolism	Energy metabolism;Global and overview maps;Carbohydrate metabolism
Msa_21689	ko00010//Glycolysis / Gluconeogenesis;ko01100//Metabolic pathways;ko01110//Biosynthesis of secondary metabolites	Metabolism	Global and overview maps;Carbohydrate metabolism
Msa_21723	ko03040//Spliceosome	Genetic Information Processing	Transcription
Msa_21742	ko04075//Plant hormone signal transduction	Environmental Information Processing	Signal transduction
Msa_21757	ko03013//RNA transport	Genetic Information Processing	Translation
Msa_2176	ko02010//ABC transporters	Environmental Information Processing	Membrane transport
Msa_21797	ko04075//Plant hormone signal transduction;ko04016//MAPK signaling pathway - plant	Environmental Information Processing	Signal transduction
Msa_21806	ko00909//Sesquiterpenoid and triterpenoid biosynthesis;ko01110//Biosynthesis of secondary metabolites	Metabolism	Metabolism of terpenoids and polyketides;Global and overview maps
Msa_21815	ko04075//Plant hormone signal transduction	Environmental Information Processing	Signal transduction
Msa_21817	ko04712//Circadian rhythm - plant	Organismal Systems	Environmental adaptation
Msa_21819	ko00591//Linoleic acid metabolism	Metabolism	Lipid metabolism
Msa_21830	ko04075//Plant hormone signal transduction;ko04016//MAPK signaling pathway - plant	Environmental Information Processing	Signal transduction
Msa_21849	ko01100//Metabolic pathways;ko01200//Carbon metabolism;ko00710//Carbon fixation in photosynthetic organisms;ko00620//Pyruvate metabolism	Metabolism	Global and overview maps;Carbohydrate metabolism;Energy metabolism
Msa_21853	ko03008//Ribosome biogenesis in eukaryotes	Genetic Information Processing	Translation
Msa_21863	ko04075//Plant hormone signal transduction	Environmental Information Processing	Signal transduction
Msa_21877	ko00270//Cysteine and methionine metabolism;ko01100//Metabolic pathways	Metabolism	Global and overview maps;Amino acid metabolism
Msa_21888	ko04144//Endocytosis	Cellular Processes	Transport and catabolism
Msa_21897	ko03008//Ribosome biogenesis in eukaryotes;ko03018//RNA degradation	Genetic Information Processing	Translation;Folding, sorting and degradation
Msa_21908	ko03040//Spliceosome	Genetic Information Processing	Transcription
Msa_21923	ko04626//Plant-pathogen interaction	Organismal Systems	Environmental adaptation
Msa_21927	ko00460//Cyanoamino acid metabolism;ko00966//Glucosinolate biosynthesis;ko01210//2-Oxocarboxylic acid metabolism;ko01110//Biosynthesis of secondary metabolites;ko03013//RNA transport	Metabolism;Genetic Information Processing	Global and overview maps;Translation;Biosynthesis of other secondary metabolites;Metabolism of other amino acids
Msa_21937	ko04075//Plant hormone signal transduction	Environmental Information Processing	Signal transduction
Msa_21954	ko04626//Plant-pathogen interaction	Organismal Systems	Environmental adaptation
Msa_21988	ko03022//Basal transcription factors	Genetic Information Processing	Transcription
Msa_22013	ko03010//Ribosome	Genetic Information Processing	Translation
Msa_22015	ko00620//Pyruvate metabolism;ko01100//Metabolic pathways;ko00710//Carbon fixation in photosynthetic organisms;ko01200//Carbon metabolism	Metabolism	Carbohydrate metabolism;Energy metabolism;Global and overview maps
Msa_22034	ko04626//Plant-pathogen interaction	Organismal Systems	Environmental adaptation
Msa_22038	ko03040//Spliceosome	Genetic Information Processing	Transcription
Msa_2209	ko04075//Plant hormone signal transduction	Environmental Information Processing	Signal transduction
Msa_22106	ko03040//Spliceosome	Genetic Information Processing	Transcription
Msa_2211	ko03013//RNA transport	Genetic Information Processing	Translation
Msa_22145	ko01100//Metabolic pathways;ko00500//Starch and sucrose metabolism	Metabolism	Global and overview maps;Carbohydrate metabolism
Msa_22244	ko00260//Glycine, serine and threonine metabolism;ko01100//Metabolic pathways	Metabolism	Global and overview maps;Amino acid metabolism
Msa_22252	ko01100//Metabolic pathways;ko00500//Starch and sucrose metabolism	Metabolism	Global and overview maps;Carbohydrate metabolism
Msa_22266	ko00860//Porphyrin and chlorophyll metabolism;ko01110//Biosynthesis of secondary metabolites;ko01100//Metabolic pathways;ko00970//Aminoacyl-tRNA biosynthesis	Metabolism;Genetic Information Processing	Translation;Global and overview maps;Metabolism of cofactors and vitamins
Msa_22278	ko03040//Spliceosome;ko04144//Endocytosis;ko04141//Protein processing in endoplasmic reticulum	Genetic Information Processing;Cellular Processes	Transport and catabolism;Folding, sorting and degradation;Transcription
Msa_22302	ko00514//Other types of O-glycan biosynthesis	Metabolism	Glycan biosynthesis and metabolism
Msa_22312	ko03015//mRNA surveillance pathway	Genetic Information Processing	Translation
Msa_22313	ko01110//Biosynthesis of secondary metabolites;ko00909//Sesquiterpenoid and triterpenoid biosynthesis	Metabolism	Metabolism of terpenoids and polyketides;Global and overview maps
Msa_22360	ko03008//Ribosome biogenesis in eukaryotes	Genetic Information Processing	Translation
Msa_22396	ko00260//Glycine, serine and threonine metabolism;ko01200//Carbon metabolism;ko01230//Biosynthesis of amino acids;ko01100//Metabolic pathways	Metabolism	Amino acid metabolism;Global and overview maps
Msa_22441	ko04712//Circadian rhythm - plant	Organismal Systems	Environmental adaptation
Msa_22451	ko01100//Metabolic pathways;ko00520//Amino sugar and nucleotide sugar metabolism	Metabolism	Global and overview maps;Carbohydrate metabolism
Msa_22472	ko00514//Other types of O-glycan biosynthesis	Metabolism	Glycan biosynthesis and metabolism
Msa_22477	ko03013//RNA transport	Genetic Information Processing	Translation
Msa_22478	ko03018//RNA degradation	Genetic Information Processing	Folding, sorting and degradation
Msa_22487	ko00240//Pyrimidine metabolism;ko01100//Metabolic pathways	Metabolism	Global and overview maps;Nucleotide metabolism
Msa_22491	ko01100//Metabolic pathways;ko01110//Biosynthesis of secondary metabolites;ko00900//Terpenoid backbone biosynthesis	Metabolism	Metabolism of terpenoids and polyketides;Global and overview maps
Msa_22505	ko03050//Proteasome;ko04144//Endocytosis	Cellular Processes;Genetic Information Processing	Folding, sorting and degradation;Transport and catabolism
Msa_2251	ko01100//Metabolic pathways;ko00230//Purine metabolism;ko00232//Caffeine metabolism;ko04146//Peroxisome;ko01110//Biosynthesis of secondary metabolites	Cellular Processes;Metabolism	Transport and catabolism;Biosynthesis of other secondary metabolites;Nucleotide metabolism;Global and overview maps
Msa_22512	ko01100//Metabolic pathways;ko01230//Biosynthesis of amino acids;ko01110//Biosynthesis of secondary metabolites;ko00270//Cysteine and methionine metabolism	Metabolism	Amino acid metabolism;Global and overview maps
Msa_22518	ko04141//Protein processing in endoplasmic reticulum	Genetic Information Processing	Folding, sorting and degradation
Msa_22601	ko03008//Ribosome biogenesis in eukaryotes	Genetic Information Processing	Translation
Msa_22611	ko01110//Biosynthesis of secondary metabolites;ko01100//Metabolic pathways;ko00900//Terpenoid backbone biosynthesis	Metabolism	Metabolism of terpenoids and polyketides;Global and overview maps
Msa_22620	ko01110//Biosynthesis of secondary metabolites;ko01100//Metabolic pathways;ko01230//Biosynthesis of amino acids;ko00270//Cysteine and methionine metabolism	Metabolism	Global and overview maps;Amino acid metabolism
Msa_2263	ko03040//Spliceosome	Genetic Information Processing	Transcription
Msa_22647	ko03018//RNA degradation	Genetic Information Processing	Folding, sorting and degradation
Msa_22656	ko00970//Aminoacyl-tRNA biosynthesis	Genetic Information Processing	Translation
Msa_22664	ko03050//Proteasome;ko04144//Endocytosis	Genetic Information Processing;Cellular Processes	Transport and catabolism;Folding, sorting and degradation
Msa_22668	ko00520//Amino sugar and nucleotide sugar metabolism	Metabolism	Carbohydrate metabolism
Msa_2268	ko03008//Ribosome biogenesis in eukaryotes	Genetic Information Processing	Translation
Msa_22682	ko00450//Selenocompound metabolism;ko01100//Metabolic pathways;ko01110//Biosynthesis of secondary metabolites;ko01230//Biosynthesis of amino acids;ko00270//Cysteine and methionine metabolism	Metabolism	Global and overview maps;Metabolism of other amino acids;Amino acid metabolism
Msa_22691	ko01200//Carbon metabolism;ko01100//Metabolic pathways;ko00710//Carbon fixation in photosynthetic organisms;ko00620//Pyruvate metabolism	Metabolism	Energy metabolism;Global and overview maps;Carbohydrate metabolism
Msa_2272	ko03040//Spliceosome	Genetic Information Processing	Transcription
Msa_2277	ko03040//Spliceosome	Genetic Information Processing	Transcription
Msa_22837	ko03060//Protein export;ko04141//Protein processing in endoplasmic reticulum	Genetic Information Processing	Folding, sorting and degradation
Msa_22848	ko01100//Metabolic pathways;ko00071//Fatty acid degradation;ko04146//Peroxisome;ko01212//Fatty acid metabolism;ko00061//Fatty acid biosynthesis	Cellular Processes;Metabolism	Global and overview maps;Transport and catabolism;Lipid metabolism
Msa_22866	ko03008//Ribosome biogenesis in eukaryotes	Genetic Information Processing	Translation
Msa_22867	ko04141//Protein processing in endoplasmic reticulum	Genetic Information Processing	Folding, sorting and degradation
Msa_22869	ko04120//Ubiquitin mediated proteolysis	Genetic Information Processing	Folding, sorting and degradation
Msa_22912	ko03008//Ribosome biogenesis in eukaryotes	Genetic Information Processing	Translation
Msa_22949	ko03060//Protein export	Genetic Information Processing	Folding, sorting and degradation
Msa_2297	ko02010//ABC transporters	Environmental Information Processing	Membrane transport
Msa_22977	ko04933//AGE-RAGE signaling pathway in diabetic complications	Human Diseases	Endocrine and metabolic diseases
Msa_22983	ko04144//Endocytosis	Cellular Processes	Transport and catabolism
Msa_22986	ko04712//Circadian rhythm - plant	Organismal Systems	Environmental adaptation
Msa_22997	ko01100//Metabolic pathways;ko00730//Thiamine metabolism	Metabolism	Global and overview maps;Metabolism of cofactors and vitamins
Msa_23	ko03040//Spliceosome	Genetic Information Processing	Transcription
Msa_23012	ko00350//Tyrosine metabolism;ko00960//Tropane, piperidine and pyridine alkaloid biosynthesis;ko00360//Phenylalanine metabolism;ko00410//beta-Alanine metabolism;ko01110//Biosynthesis of secondary metabolites;ko00950//Isoquinoline alkaloid biosynthesis;ko00260//Glycine, serine and threonine metabolism;ko01100//Metabolic pathways	Metabolism	Biosynthesis of other secondary metabolites;Metabolism of other amino acids;Global and overview maps;Amino acid metabolism
Msa_23027	ko04016//MAPK signaling pathway - plant;ko04075//Plant hormone signal transduction	Environmental Information Processing	Signal transduction
Msa_23036	ko00564//Glycerophospholipid metabolism	Metabolism	Lipid metabolism
Msa_23041	ko04141//Protein processing in endoplasmic reticulum;ko03060//Protein export	Genetic Information Processing	Folding, sorting and degradation
Msa_23046	ko01100//Metabolic pathways;ko00500//Starch and sucrose metabolism	Metabolism	Carbohydrate metabolism;Global and overview maps
Msa_23068	ko03008//Ribosome biogenesis in eukaryotes	Genetic Information Processing	Translation
Msa_23079	ko00591//Linoleic acid metabolism	Metabolism	Lipid metabolism
Msa_23090	ko04712//Circadian rhythm - plant	Organismal Systems	Environmental adaptation
Msa_23149	ko00970//Aminoacyl-tRNA biosynthesis	Genetic Information Processing	Translation
Msa_23188	ko04141//Protein processing in endoplasmic reticulum;ko03040//Spliceosome;ko04144//Endocytosis	Cellular Processes;Genetic Information Processing	Folding, sorting and degradation;Transcription;Transport and catabolism
Msa_23200	ko04016//MAPK signaling pathway - plant;ko04075//Plant hormone signal transduction	Environmental Information Processing	Signal transduction
Msa_23244	ko04712//Circadian rhythm - plant	Organismal Systems	Environmental adaptation
Msa_23266	ko01210//2-Oxocarboxylic acid metabolism;ko00270//Cysteine and methionine metabolism;ko01110//Biosynthesis of secondary metabolites;ko00260//Glycine, serine and threonine metabolism;ko00261//Monobactam biosynthesis;ko00300//Lysine biosynthesis;ko01100//Metabolic pathways;ko01230//Biosynthesis of amino acids	Metabolism	Biosynthesis of other secondary metabolites;Global and overview maps;Amino acid metabolism
Msa_23288	ko00261//Monobactam biosynthesis;ko00270//Cysteine and methionine metabolism;ko00300//Lysine biosynthesis;ko01230//Biosynthesis of amino acids;ko01210//2-Oxocarboxylic acid metabolism;ko01100//Metabolic pathways;ko01110//Biosynthesis of secondary metabolites;ko00260//Glycine, serine and threonine metabolism	Metabolism	Amino acid metabolism;Global and overview maps;Biosynthesis of other secondary metabolites
Msa_23289	ko01110//Biosynthesis of secondary metabolites;ko00330//Arginine and proline metabolism;ko01100//Metabolic pathways	Metabolism	Amino acid metabolism;Global and overview maps
Msa_23295	ko00660//C5-Branched dibasic acid metabolism;ko00650//Butanoate metabolism;ko01210//2-Oxocarboxylic acid metabolism;ko01230//Biosynthesis of amino acids;ko01100//Metabolic pathways;ko01110//Biosynthesis of secondary metabolites;ko00290//Valine, leucine and isoleucine biosynthesis;ko00770//Pantothenate and CoA biosynthesis	Metabolism	Global and overview maps;Amino acid metabolism;Metabolism of cofactors and vitamins;Carbohydrate metabolism
Msa_233	ko03040//Spliceosome	Genetic Information Processing	Transcription
Msa_23363	ko02010//ABC transporters	Environmental Information Processing	Membrane transport
Msa_23400	ko03013//RNA transport;ko03040//Spliceosome;ko04016//MAPK signaling pathway - plant;ko04626//Plant-pathogen interaction	Environmental Information Processing;Organismal Systems;Genetic Information Processing	Transcription;Environmental adaptation;Signal transduction;Translation
Msa_23414	ko01110//Biosynthesis of secondary metabolites;ko00030//Pentose phosphate pathway;ko00520//Amino sugar and nucleotide sugar metabolism;ko00010//Glycolysis / Gluconeogenesis;ko00052//Galactose metabolism;ko01100//Metabolic pathways;ko00500//Starch and sucrose metabolism;ko00230//Purine metabolism	Metabolism	Nucleotide metabolism;Global and overview maps;Carbohydrate metabolism
Msa_23426	ko03430//Mismatch repair;ko03030//DNA replication;ko03420//Nucleotide excision repair;ko03440//Homologous recombination	Genetic Information Processing	Replication and repair
Msa_23432	ko00190//Oxidative phosphorylation;ko01100//Metabolic pathways	Metabolism	Global and overview maps;Energy metabolism
Msa_23437	ko04016//MAPK signaling pathway - plant;ko04075//Plant hormone signal transduction	Environmental Information Processing	Signal transduction
Msa_2344	ko04144//Endocytosis	Cellular Processes	Transport and catabolism
Msa_23448	ko04712//Circadian rhythm - plant	Organismal Systems	Environmental adaptation
Msa_23479	ko04120//Ubiquitin mediated proteolysis	Genetic Information Processing	Folding, sorting and degradation
Msa_23480	ko00510//N-Glycan biosynthesis;ko01100//Metabolic pathways;ko04141//Protein processing in endoplasmic reticulum	Genetic Information Processing;Metabolism	Glycan biosynthesis and metabolism;Folding, sorting and degradation;Global and overview maps
Msa_23498	ko01200//Carbon metabolism;ko00620//Pyruvate metabolism;ko01100//Metabolic pathways;ko00710//Carbon fixation in photosynthetic organisms	Metabolism	Carbohydrate metabolism;Global and overview maps;Energy metabolism
Msa_23499	ko02010//ABC transporters	Environmental Information Processing	Membrane transport
Msa_23511	ko01230//Biosynthesis of amino acids;ko00400//Phenylalanine, tyrosine and tryptophan biosynthesis;ko01100//Metabolic pathways;ko01110//Biosynthesis of secondary metabolites	Metabolism	Global and overview maps;Amino acid metabolism
Msa_23518	ko01110//Biosynthesis of secondary metabolites;ko00941//Flavonoid biosynthesis;ko01100//Metabolic pathways	Metabolism	Global and overview maps;Biosynthesis of other secondary metabolites
Msa_23531	ko04075//Plant hormone signal transduction	Environmental Information Processing	Signal transduction
Msa_23598	ko00591//Linoleic acid metabolism	Metabolism	Lipid metabolism
Msa_23626	ko04075//Plant hormone signal transduction;ko04016//MAPK signaling pathway - plant	Environmental Information Processing	Signal transduction
Msa_23628	ko04141//Protein processing in endoplasmic reticulum	Genetic Information Processing	Folding, sorting and degradation
Msa_23664	ko01100//Metabolic pathways;ko00360//Phenylalanine metabolism;ko01110//Biosynthesis of secondary metabolites;ko00940//Phenylpropanoid biosynthesis	Metabolism	Global and overview maps;Amino acid metabolism;Biosynthesis of other secondary metabolites
Msa_23718	ko03018//RNA degradation	Genetic Information Processing	Folding, sorting and degradation
Msa_23719	ko03040//Spliceosome	Genetic Information Processing	Transcription
Msa_23721	ko03040//Spliceosome	Genetic Information Processing	Transcription
Msa_23741	ko03060//Protein export;ko04141//Protein processing in endoplasmic reticulum	Genetic Information Processing	Folding, sorting and degradation
Msa_23754	ko03010//Ribosome	Genetic Information Processing	Translation
Msa_23887	ko03018//RNA degradation	Genetic Information Processing	Folding, sorting and degradation
Msa_23894	ko03008//Ribosome biogenesis in eukaryotes	Genetic Information Processing	Translation
Msa_23981	ko00450//Selenocompound metabolism;ko01100//Metabolic pathways;ko00270//Cysteine and methionine metabolism;ko01110//Biosynthesis of secondary metabolites;ko01230//Biosynthesis of amino acids	Metabolism	Amino acid metabolism;Global and overview maps;Metabolism of other amino acids
Msa_23994	ko01200//Carbon metabolism;ko00030//Pentose phosphate pathway;ko00710//Carbon fixation in photosynthetic organisms;ko01230//Biosynthesis of amino acids;ko01100//Metabolic pathways;ko01110//Biosynthesis of secondary metabolites	Metabolism	Global and overview maps;Energy metabolism;Carbohydrate metabolism
Msa_24003	ko03015//mRNA surveillance pathway	Genetic Information Processing	Translation
Msa_24042	ko02010//ABC transporters	Environmental Information Processing	Membrane transport
Msa_24058	ko04712//Circadian rhythm - plant	Organismal Systems	Environmental adaptation
Msa_24106	ko01100//Metabolic pathways;ko00230//Purine metabolism;ko01110//Biosynthesis of secondary metabolites;ko00250//Alanine, aspartate and glutamate metabolism	Metabolism	Amino acid metabolism;Nucleotide metabolism;Global and overview maps
Msa_24108	ko03020//RNA polymerase	Genetic Information Processing	Transcription
Msa_24127	ko04146//Peroxisome;ko00071//Fatty acid degradation;ko01212//Fatty acid metabolism;ko00061//Fatty acid biosynthesis;ko01100//Metabolic pathways	Metabolism;Cellular Processes	Transport and catabolism;Global and overview maps;Lipid metabolism
Msa_24128	ko04075//Plant hormone signal transduction	Environmental Information Processing	Signal transduction
Msa_24140	ko04712//Circadian rhythm - plant	Organismal Systems	Environmental adaptation
Msa_24167	ko03015//mRNA surveillance pathway;ko03013//RNA transport;ko03040//Spliceosome	Genetic Information Processing	Transcription;Translation
Msa_24197	ko04933//AGE-RAGE signaling pathway in diabetic complications;ko04070//Phosphatidylinositol signaling system;ko00562//Inositol phosphate metabolism;ko01100//Metabolic pathways	Metabolism;Human Diseases;Environmental Information Processing	Global and overview maps;Carbohydrate metabolism;Endocrine and metabolic diseases;Signal transduction
Msa_2420	ko01110//Biosynthesis of secondary metabolites;ko01100//Metabolic pathways;ko00565//Ether lipid metabolism	Metabolism	Global and overview maps;Lipid metabolism
Msa_2428	ko03020//RNA polymerase	Genetic Information Processing	Transcription
Msa_2429	ko02010//ABC transporters	Environmental Information Processing	Membrane transport
Msa_24310	ko04626//Plant-pathogen interaction	Organismal Systems	Environmental adaptation
Msa_24353	ko04141//Protein processing in endoplasmic reticulum	Genetic Information Processing	Folding, sorting and degradation
Msa_24381	ko03015//mRNA surveillance pathway	Genetic Information Processing	Translation
Msa_24389	ko01110//Biosynthesis of secondary metabolites;ko01212//Fatty acid metabolism;ko00071//Fatty acid degradation;ko04146//Peroxisome;ko01100//Metabolic pathways;ko01040//Biosynthesis of unsaturated fatty acids;ko00592//alpha-Linolenic acid metabolism	Metabolism;Cellular Processes	Transport and catabolism;Global and overview maps;Lipid metabolism
Msa_24402	ko04141//Protein processing in endoplasmic reticulum	Genetic Information Processing	Folding, sorting and degradation
Msa_24412	ko00020//Citrate cycle (TCA cycle);ko01110//Biosynthesis of secondary metabolites;ko01100//Metabolic pathways	Metabolism	Global and overview maps;Carbohydrate metabolism
Msa_24416	ko04626//Plant-pathogen interaction	Organismal Systems	Environmental adaptation
Msa_24417	ko03050//Proteasome	Genetic Information Processing	Folding, sorting and degradation
Msa_24431	ko01110//Biosynthesis of secondary metabolites;ko00730//Thiamine metabolism;ko00900//Terpenoid backbone biosynthesis;ko01100//Metabolic pathways	Metabolism	Global and overview maps;Metabolism of terpenoids and polyketides;Metabolism of cofactors and vitamins
Msa_24451	ko04141//Protein processing in endoplasmic reticulum;ko03040//Spliceosome;ko04144//Endocytosis	Cellular Processes;Genetic Information Processing	Folding, sorting and degradation;Transcription;Transport and catabolism
Msa_24457	ko04120//Ubiquitin mediated proteolysis	Genetic Information Processing	Folding, sorting and degradation
Msa_24474	ko03008//Ribosome biogenesis in eukaryotes	Genetic Information Processing	Translation
Msa_24487	ko04144//Endocytosis;ko04141//Protein processing in endoplasmic reticulum;ko03040//Spliceosome	Cellular Processes;Genetic Information Processing	Transcription;Folding, sorting and degradation;Transport and catabolism
Msa_24556	ko00520//Amino sugar and nucleotide sugar metabolism	Metabolism	Carbohydrate metabolism
Msa_24560	ko01200//Carbon metabolism;ko01100//Metabolic pathways;ko00620//Pyruvate metabolism;ko00710//Carbon fixation in photosynthetic organisms	Metabolism	Energy metabolism;Global and overview maps;Carbohydrate metabolism
Msa_24565	ko02010//ABC transporters	Environmental Information Processing	Membrane transport
Msa_24571	ko00260//Glycine, serine and threonine metabolism;ko01100//Metabolic pathways;ko01200//Carbon metabolism;ko01230//Biosynthesis of amino acids	Metabolism	Amino acid metabolism;Global and overview maps
Msa_246	ko04141//Protein processing in endoplasmic reticulum	Genetic Information Processing	Folding, sorting and degradation
Msa_24615	ko00053//Ascorbate and aldarate metabolism;ko01100//Metabolic pathways;ko01110//Biosynthesis of secondary metabolites	Metabolism	Carbohydrate metabolism;Global and overview maps
Msa_24624	ko00500//Starch and sucrose metabolism;ko00940//Phenylpropanoid biosynthesis;ko04016//MAPK signaling pathway - plant;ko01100//Metabolic pathways;ko01110//Biosynthesis of secondary metabolites;ko00460//Cyanoamino acid metabolism;ko04626//Plant-pathogen interaction	Metabolism;Environmental Information Processing;Organismal Systems	Carbohydrate metabolism;Environmental adaptation;Biosynthesis of other secondary metabolites;Global and overview maps;Metabolism of other amino acids;Signal transduction
Msa_24636	ko00970//Aminoacyl-tRNA biosynthesis	Genetic Information Processing	Translation
Msa_24641	ko04075//Plant hormone signal transduction	Environmental Information Processing	Signal transduction
Msa_24671	ko00280//Valine, leucine and isoleucine degradation;ko01100//Metabolic pathways;ko00410//beta-Alanine metabolism;ko01110//Biosynthesis of secondary metabolites;ko01212//Fatty acid metabolism;ko00640//Propanoate metabolism;ko01200//Carbon metabolism;ko00071//Fatty acid degradation	Metabolism	Metabolism of other amino acids;Lipid metabolism;Global and overview maps;Carbohydrate metabolism;Amino acid metabolism
Msa_24701	ko03008//Ribosome biogenesis in eukaryotes;ko03018//RNA degradation	Genetic Information Processing	Translation;Folding, sorting and degradation
Msa_24717	ko03015//mRNA surveillance pathway	Genetic Information Processing	Translation
Msa_2472	ko00940//Phenylpropanoid biosynthesis;ko01100//Metabolic pathways;ko04120//Ubiquitin mediated proteolysis;ko01110//Biosynthesis of secondary metabolites;ko04141//Protein processing in endoplasmic reticulum	Genetic Information Processing;Metabolism	Global and overview maps;Biosynthesis of other secondary metabolites;Folding, sorting and degradation
Msa_24725	ko04145//Phagosome;ko04144//Endocytosis	Cellular Processes	Transport and catabolism
Msa_24726	ko01100//Metabolic pathways;ko00260//Glycine, serine and threonine metabolism;ko01230//Biosynthesis of amino acids;ko00630//Glyoxylate and dicarboxylate metabolism;ko00670//One carbon pool by folate;ko00460//Cyanoamino acid metabolism;ko01110//Biosynthesis of secondary metabolites;ko01200//Carbon metabolism	Metabolism	Global and overview maps;Carbohydrate metabolism;Metabolism of cofactors and vitamins;Amino acid metabolism;Metabolism of other amino acids
Msa_24753	ko01110//Biosynthesis of secondary metabolites;ko00232//Caffeine metabolism;ko04146//Peroxisome;ko00230//Purine metabolism;ko01100//Metabolic pathways	Metabolism;Cellular Processes	Transport and catabolism;Nucleotide metabolism;Global and overview maps;Biosynthesis of other secondary metabolites
Msa_24802	ko00970//Aminoacyl-tRNA biosynthesis	Genetic Information Processing	Translation
Msa_24818	ko00195//Photosynthesis	Metabolism	Energy metabolism
Msa_24873	ko00230//Purine metabolism;ko01100//Metabolic pathways	Metabolism	Nucleotide metabolism;Global and overview maps
Msa_24899	ko01100//Metabolic pathways;ko00500//Starch and sucrose metabolism;ko01200//Carbon metabolism;ko00030//Pentose phosphate pathway;ko00010//Glycolysis / Gluconeogenesis;ko00520//Amino sugar and nucleotide sugar metabolism;ko01110//Biosynthesis of secondary metabolites	Metabolism	Carbohydrate metabolism;Global and overview maps
Msa_24912	ko03018//RNA degradation	Genetic Information Processing	Folding, sorting and degradation
Msa_24932	ko04075//Plant hormone signal transduction	Environmental Information Processing	Signal transduction
Msa_24934	ko01100//Metabolic pathways;ko00740//Riboflavin metabolism;ko01110//Biosynthesis of secondary metabolites	Metabolism	Global and overview maps;Metabolism of cofactors and vitamins
Msa_24937	ko03013//RNA transport	Genetic Information Processing	Translation
Msa_24964	ko00591//Linoleic acid metabolism	Metabolism	Lipid metabolism
Msa_24968	ko03013//RNA transport	Genetic Information Processing	Translation
Msa_2500	ko03013//RNA transport	Genetic Information Processing	Translation
Msa_25054	ko00630//Glyoxylate and dicarboxylate metabolism;ko01110//Biosynthesis of secondary metabolites;ko01100//Metabolic pathways;ko00620//Pyruvate metabolism;ko01200//Carbon metabolism;ko00010//Glycolysis / Gluconeogenesis	Metabolism	Carbohydrate metabolism;Global and overview maps
Msa_25066	ko01100//Metabolic pathways;ko00300//Lysine biosynthesis;ko01210//2-Oxocarboxylic acid metabolism;ko01230//Biosynthesis of amino acids;ko01110//Biosynthesis of secondary metabolites;ko00270//Cysteine and methionine metabolism;ko00261//Monobactam biosynthesis;ko00260//Glycine, serine and threonine metabolism	Metabolism	Biosynthesis of other secondary metabolites;Amino acid metabolism;Global and overview maps
Msa_25076	ko03020//RNA polymerase	Genetic Information Processing	Transcription
Msa_25097	ko03020//RNA polymerase	Genetic Information Processing	Transcription
Msa_25110	ko00860//Porphyrin and chlorophyll metabolism;ko01100//Metabolic pathways;ko01110//Biosynthesis of secondary metabolites	Metabolism	Metabolism of cofactors and vitamins;Global and overview maps
Msa_25156	ko04141//Protein processing in endoplasmic reticulum	Genetic Information Processing	Folding, sorting and degradation
Msa_2521	ko03013//RNA transport	Genetic Information Processing	Translation
Msa_25229	ko03015//mRNA surveillance pathway	Genetic Information Processing	Translation
Msa_25235	ko04075//Plant hormone signal transduction;ko04016//MAPK signaling pathway - plant	Environmental Information Processing	Signal transduction
Msa_25253	ko01110//Biosynthesis of secondary metabolites;ko00330//Arginine and proline metabolism;ko01100//Metabolic pathways	Metabolism	Global and overview maps;Amino acid metabolism
Msa_25259	ko04933//AGE-RAGE signaling pathway in diabetic complications;ko04070//Phosphatidylinositol signaling system;ko01100//Metabolic pathways;ko00562//Inositol phosphate metabolism	Environmental Information Processing;Metabolism;Human Diseases	Carbohydrate metabolism;Signal transduction;Global and overview maps;Endocrine and metabolic diseases
Msa_25272	ko03015//mRNA surveillance pathway	Genetic Information Processing	Translation
Msa_25279	ko04712//Circadian rhythm - plant	Organismal Systems	Environmental adaptation
Msa_25331	ko04712//Circadian rhythm - plant	Organismal Systems	Environmental adaptation
Msa_25386	ko04141//Protein processing in endoplasmic reticulum;ko03040//Spliceosome;ko04144//Endocytosis	Cellular Processes;Genetic Information Processing	Transport and catabolism;Transcription;Folding, sorting and degradation
Msa_25389	ko00052//Galactose metabolism;ko00040//Pentose and glucuronate interconversions;ko00520//Amino sugar and nucleotide sugar metabolism;ko00053//Ascorbate and aldarate metabolism;ko01100//Metabolic pathways	Metabolism	Carbohydrate metabolism;Global and overview maps
Msa_25400	ko00380//Tryptophan metabolism;ko00950//Isoquinoline alkaloid biosynthesis;ko00901//Indole alkaloid biosynthesis;ko00965//Betalain biosynthesis;ko01110//Biosynthesis of secondary metabolites;ko01100//Metabolic pathways;ko00360//Phenylalanine metabolism;ko00350//Tyrosine metabolism	Metabolism	Global and overview maps;Amino acid metabolism;Biosynthesis of other secondary metabolites
Msa_25414	ko00040//Pentose and glucuronate interconversions;ko01100//Metabolic pathways	Metabolism	Global and overview maps;Carbohydrate metabolism
Msa_25448	ko03060//Protein export;ko04141//Protein processing in endoplasmic reticulum	Genetic Information Processing	Folding, sorting and degradation
Msa_25481	ko00061//Fatty acid biosynthesis;ko01212//Fatty acid metabolism;ko01100//Metabolic pathways;ko00071//Fatty acid degradation;ko04146//Peroxisome	Cellular Processes;Metabolism	Global and overview maps;Lipid metabolism;Transport and catabolism
Msa_25507	ko00500//Starch and sucrose metabolism;ko01100//Metabolic pathways;ko01110//Biosynthesis of secondary metabolites	Metabolism	Global and overview maps;Carbohydrate metabolism
Msa_25517	ko04626//Plant-pathogen interaction	Organismal Systems	Environmental adaptation
Msa_25553	ko03050//Proteasome;ko04144//Endocytosis	Genetic Information Processing;Cellular Processes	Transport and catabolism;Folding, sorting and degradation
Msa_25557	ko01100//Metabolic pathways;ko00030//Pentose phosphate pathway;ko00480//Glutathione metabolism;ko01110//Biosynthesis of secondary metabolites;ko01200//Carbon metabolism	Metabolism	Global and overview maps;Metabolism of other amino acids;Carbohydrate metabolism
Msa_25563	ko04626//Plant-pathogen interaction	Organismal Systems	Environmental adaptation
Msa_2557	ko03020//RNA polymerase	Genetic Information Processing	Transcription
Msa_25603	ko04626//Plant-pathogen interaction	Organismal Systems	Environmental adaptation
Msa_25652	ko03008//Ribosome biogenesis in eukaryotes;ko03018//RNA degradation	Genetic Information Processing	Translation;Folding, sorting and degradation
Msa_25659	ko01230//Biosynthesis of amino acids;ko00620//Pyruvate metabolism;ko01100//Metabolic pathways;ko00230//Purine metabolism;ko01200//Carbon metabolism;ko00010//Glycolysis / Gluconeogenesis;ko01110//Biosynthesis of secondary metabolites	Metabolism	Carbohydrate metabolism;Nucleotide metabolism;Global and overview maps
Msa_25713	ko00970//Aminoacyl-tRNA biosynthesis	Genetic Information Processing	Translation
Msa_25818	ko03040//Spliceosome	Genetic Information Processing	Transcription
Msa_25869	ko04141//Protein processing in endoplasmic reticulum	Genetic Information Processing	Folding, sorting and degradation
Msa_25900	ko00970//Aminoacyl-tRNA biosynthesis	Genetic Information Processing	Translation
Msa_25973	ko03440//Homologous recombination;ko03420//Nucleotide excision repair;ko03030//DNA replication;ko03430//Mismatch repair	Genetic Information Processing	Replication and repair
Msa_25985	ko01200//Carbon metabolism;ko00670//One carbon pool by folate;ko01100//Metabolic pathways	Metabolism	Metabolism of cofactors and vitamins;Global and overview maps
Msa_26002	ko04075//Plant hormone signal transduction	Environmental Information Processing	Signal transduction
Msa_26068	ko04075//Plant hormone signal transduction	Environmental Information Processing	Signal transduction
Msa_2609	ko01110//Biosynthesis of secondary metabolites;ko00565//Ether lipid metabolism;ko01100//Metabolic pathways	Metabolism	Lipid metabolism;Global and overview maps
Msa_2611	ko03040//Spliceosome	Genetic Information Processing	Transcription
Msa_26132	ko04144//Endocytosis;ko04141//Protein processing in endoplasmic reticulum;ko03040//Spliceosome	Genetic Information Processing;Cellular Processes	Transport and catabolism;Folding, sorting and degradation;Transcription
Msa_26143	ko01100//Metabolic pathways;ko00592//alpha-Linolenic acid metabolism;ko01212//Fatty acid metabolism;ko04146//Peroxisome;ko01110//Biosynthesis of secondary metabolites;ko01040//Biosynthesis of unsaturated fatty acids;ko00071//Fatty acid degradation	Metabolism;Cellular Processes	Transport and catabolism;Global and overview maps;Lipid metabolism
Msa_26145	ko00650//Butanoate metabolism;ko00280//Valine, leucine and isoleucine degradation;ko01100//Metabolic pathways;ko00072//Synthesis and degradation of ketone bodies;ko04146//Peroxisome	Metabolism;Cellular Processes	Lipid metabolism;Transport and catabolism;Amino acid metabolism;Carbohydrate metabolism;Global and overview maps
Msa_26169	ko04144//Endocytosis;ko03040//Spliceosome;ko04141//Protein processing in endoplasmic reticulum	Genetic Information Processing;Cellular Processes	Folding, sorting and degradation;Transport and catabolism;Transcription
Msa_26231	ko00970//Aminoacyl-tRNA biosynthesis	Genetic Information Processing	Translation
Msa_26272	ko03050//Proteasome	Genetic Information Processing	Folding, sorting and degradation
Msa_26273	ko01110//Biosynthesis of secondary metabolites;ko01100//Metabolic pathways;ko00950//Isoquinoline alkaloid biosynthesis;ko01210//2-Oxocarboxylic acid metabolism;ko00400//Phenylalanine, tyrosine and tryptophan biosynthesis;ko00220//Arginine biosynthesis;ko01230//Biosynthesis of amino acids;ko00330//Arginine and proline metabolism;ko00250//Alanine, aspartate and glutamate metabolism;ko00960//Tropane…	Metabolism	Amino acid metabolism;Biosynthesis of other secondary metabolites;Global and overview maps
Msa_26281	ko04626//Plant-pathogen interaction	Organismal Systems	Environmental adaptation
Msa_26298	ko00630//Glyoxylate and dicarboxylate metabolism;ko01100//Metabolic pathways;ko00250//Alanine, aspartate and glutamate metabolism;ko04146//Peroxisome;ko00260//Glycine, serine and threonine metabolism;ko01200//Carbon metabolism;ko01110//Biosynthesis of secondary metabolites	Cellular Processes;Metabolism	Amino acid metabolism;Transport and catabolism;Global and overview maps;Carbohydrate metabolism
Msa_263	ko03018//RNA degradation	Genetic Information Processing	Folding, sorting and degradation
Msa_26320	ko03008//Ribosome biogenesis in eukaryotes	Genetic Information Processing	Translation
Msa_2633	ko04626//Plant-pathogen interaction;ko04016//MAPK signaling pathway - plant	Organismal Systems;Environmental Information Processing	Environmental adaptation;Signal transduction
Msa_26337	ko01100//Metabolic pathways;ko03013//RNA transport;ko00944//Flavone and flavonol biosynthesis;ko04141//Protein processing in endoplasmic reticulum;ko00510//N-Glycan biosynthesis;ko03015//mRNA surveillance pathway	Genetic Information Processing;Metabolism	Global and overview maps;Folding, sorting and degradation;Glycan biosynthesis and metabolism;Translation;Biosynthesis of other secondary metabolites
Msa_26343	ko04626//Plant-pathogen interaction	Organismal Systems	Environmental adaptation
Msa_26344	ko03008//Ribosome biogenesis in eukaryotes;ko03018//RNA degradation	Genetic Information Processing	Translation;Folding, sorting and degradation
Msa_26362	ko00730//Thiamine metabolism;ko01100//Metabolic pathways	Metabolism	Metabolism of cofactors and vitamins;Global and overview maps
Msa_26402	ko01110//Biosynthesis of secondary metabolites;ko01210//2-Oxocarboxylic acid metabolism;ko00650//Butanoate metabolism;ko01100//Metabolic pathways;ko00770//Pantothenate and CoA biosynthesis;ko00660//C5-Branched dibasic acid metabolism;ko00290//Valine, leucine and isoleucine biosynthesis;ko01230//Biosynthesis of amino acids	Metabolism	Amino acid metabolism;Global and overview maps;Metabolism of cofactors and vitamins;Carbohydrate metabolism
Msa_26414	ko01110//Biosynthesis of secondary metabolites;ko00053//Ascorbate and aldarate metabolism;ko01100//Metabolic pathways	Metabolism	Global and overview maps;Carbohydrate metabolism
Msa_26420	ko00770//Pantothenate and CoA biosynthesis;ko00290//Valine, leucine and isoleucine biosynthesis;ko01230//Biosynthesis of amino acids;ko01100//Metabolic pathways;ko01210//2-Oxocarboxylic acid metabolism;ko01110//Biosynthesis of secondary metabolites	Metabolism	Amino acid metabolism;Metabolism of cofactors and vitamins;Global and overview maps
Msa_26423	ko04075//Plant hormone signal transduction	Environmental Information Processing	Signal transduction
Msa_26430	ko04141//Protein processing in endoplasmic reticulum	Genetic Information Processing	Folding, sorting and degradation
Msa_26440	ko03022//Basal transcription factors	Genetic Information Processing	Transcription
Msa_26452	ko01100//Metabolic pathways;ko00260//Glycine, serine and threonine metabolism;ko01200//Carbon metabolism;ko01230//Biosynthesis of amino acids	Metabolism	Global and overview maps;Amino acid metabolism
Msa_26475	ko02010//ABC transporters	Environmental Information Processing	Membrane transport
Msa_26477	ko04144//Endocytosis;ko04141//Protein processing in endoplasmic reticulum;ko03040//Spliceosome	Cellular Processes;Genetic Information Processing	Folding, sorting and degradation;Transport and catabolism;Transcription
Msa_26482	ko04075//Plant hormone signal transduction	Environmental Information Processing	Signal transduction
Msa_26524	ko03015//mRNA surveillance pathway	Genetic Information Processing	Translation
Msa_26543	ko00591//Linoleic acid metabolism	Metabolism	Lipid metabolism
Msa_26564	ko04144//Endocytosis	Cellular Processes	Transport and catabolism
Msa_26582	ko01110//Biosynthesis of secondary metabolites;ko01100//Metabolic pathways;ko00900//Terpenoid backbone biosynthesis	Metabolism	Global and overview maps;Metabolism of terpenoids and polyketides
Msa_26604	ko04120//Ubiquitin mediated proteolysis;ko04141//Protein processing in endoplasmic reticulum	Genetic Information Processing	Folding, sorting and degradation
Msa_26610	ko00450//Selenocompound metabolism;ko00970//Aminoacyl-tRNA biosynthesis	Metabolism;Genetic Information Processing	Translation;Metabolism of other amino acids
Msa_26616	ko03010//Ribosome	Genetic Information Processing	Translation
Msa_26630	ko00520//Amino sugar and nucleotide sugar metabolism	Metabolism	Carbohydrate metabolism
Msa_26644	ko03040//Spliceosome	Genetic Information Processing	Transcription
Msa_26665	ko00360//Phenylalanine metabolism;ko00940//Phenylpropanoid biosynthesis;ko01100//Metabolic pathways;ko01110//Biosynthesis of secondary metabolites	Metabolism	Amino acid metabolism;Global and overview maps;Biosynthesis of other secondary metabolites
Msa_26751	ko01100//Metabolic pathways;ko01110//Biosynthesis of secondary metabolites;ko00900//Terpenoid backbone biosynthesis	Metabolism	Global and overview maps;Metabolism of terpenoids and polyketides
Msa_26766	ko04712//Circadian rhythm - plant	Organismal Systems	Environmental adaptation
Msa_26768	ko00591//Linoleic acid metabolism	Metabolism	Lipid metabolism
Msa_26854	ko00940//Phenylpropanoid biosynthesis;ko00130//Ubiquinone and other terpenoid-quinone biosynthesis;ko01100//Metabolic pathways;ko01110//Biosynthesis of secondary metabolites;ko00360//Phenylalanine metabolism	Metabolism	Metabolism of cofactors and vitamins;Amino acid metabolism;Global and overview maps;Biosynthesis of other secondary metabolites
Msa_26863	ko00500//Starch and sucrose metabolism;ko01100//Metabolic pathways	Metabolism	Carbohydrate metabolism;Global and overview maps
Msa_26867	ko00480//Glutathione metabolism;ko01100//Metabolic pathways;ko00590//Arachidonic acid metabolism;ko00460//Cyanoamino acid metabolism;ko00430//Taurine and hypotaurine metabolism	Metabolism	Metabolism of other amino acids;Global and overview maps;Lipid metabolism
Msa_26885	ko00565//Ether lipid metabolism;ko01100//Metabolic pathways;ko00562//Inositol phosphate metabolism;ko00564//Glycerophospholipid metabolism;ko01110//Biosynthesis of secondary metabolites	Metabolism	Lipid metabolism;Carbohydrate metabolism;Global and overview maps
Msa_26905	ko04144//Endocytosis;ko04141//Protein processing in endoplasmic reticulum;ko03040//Spliceosome	Cellular Processes;Genetic Information Processing	Transcription;Folding, sorting and degradation;Transport and catabolism
Msa_26928	ko01100//Metabolic pathways;ko00670//One carbon pool by folate;ko01200//Carbon metabolism	Metabolism	Global and overview maps;Metabolism of cofactors and vitamins
Msa_26948	ko04075//Plant hormone signal transduction	Environmental Information Processing	Signal transduction
Msa_26953	ko01100//Metabolic pathways;ko00400//Phenylalanine, tyrosine and tryptophan biosynthesis;ko01230//Biosynthesis of amino acids;ko01110//Biosynthesis of secondary metabolites	Metabolism	Amino acid metabolism;Global and overview maps
Msa_26964	ko00310//Lysine degradation	Metabolism	Amino acid metabolism
Msa_26975	ko01110//Biosynthesis of secondary metabolites;ko00010//Glycolysis / Gluconeogenesis;ko01100//Metabolic pathways	Metabolism	Global and overview maps;Carbohydrate metabolism
Msa_26976	ko00073//Cutin, suberine and wax biosynthesis;ko01110//Biosynthesis of secondary metabolites	Metabolism	Global and overview maps;Lipid metabolism
Msa_26979	ko03020//RNA polymerase	Genetic Information Processing	Transcription
Msa_27001	ko04075//Plant hormone signal transduction	Environmental Information Processing	Signal transduction
Msa_27011	ko00460//Cyanoamino acid metabolism;ko00500//Starch and sucrose metabolism;ko01110//Biosynthesis of secondary metabolites;ko00940//Phenylpropanoid biosynthesis;ko01100//Metabolic pathways	Metabolism	Carbohydrate metabolism;Metabolism of other amino acids;Global and overview maps;Biosynthesis of other secondary metabolites
Msa_2702	ko03040//Spliceosome	Genetic Information Processing	Transcription
Msa_27020	ko00970//Aminoacyl-tRNA biosynthesis;ko01100//Metabolic pathways	Metabolism;Genetic Information Processing	Global and overview maps;Translation
Msa_27026	ko04141//Protein processing in endoplasmic reticulum;ko03060//Protein export	Genetic Information Processing	Folding, sorting and degradation
Msa_27030	ko01230//Biosynthesis of amino acids;ko00250//Alanine, aspartate and glutamate metabolism;ko01100//Metabolic pathways;ko01110//Biosynthesis of secondary metabolites	Metabolism	Global and overview maps;Amino acid metabolism
Msa_27036	ko04626//Plant-pathogen interaction	Organismal Systems	Environmental adaptation
Msa_27042	ko00520//Amino sugar and nucleotide sugar metabolism	Metabolism	Carbohydrate metabolism
Msa_27043	ko04141//Protein processing in endoplasmic reticulum	Genetic Information Processing	Folding, sorting and degradation
Msa_27045	ko04016//MAPK signaling pathway - plant;ko04075//Plant hormone signal transduction	Environmental Information Processing	Signal transduction
Msa_27066	ko04141//Protein processing in endoplasmic reticulum	Genetic Information Processing	Folding, sorting and degradation
Msa_27093	ko00970//Aminoacyl-tRNA biosynthesis	Genetic Information Processing	Translation
Msa_27101	ko04626//Plant-pathogen interaction	Organismal Systems	Environmental adaptation
Msa_27137	ko03010//Ribosome	Genetic Information Processing	Translation
Msa_27151	ko04712//Circadian rhythm - plant	Organismal Systems	Environmental adaptation
Msa_27163	ko00670//One carbon pool by folate;ko01100//Metabolic pathways;ko01200//Carbon metabolism	Metabolism	Metabolism of cofactors and vitamins;Global and overview maps
Msa_27166	ko03018//RNA degradation	Genetic Information Processing	Folding, sorting and degradation
Msa_27179	ko00970//Aminoacyl-tRNA biosynthesis	Genetic Information Processing	Translation
Msa_27182	ko01100//Metabolic pathways;ko01110//Biosynthesis of secondary metabolites;ko00020//Citrate cycle (TCA cycle)	Metabolism	Global and overview maps;Carbohydrate metabolism
Msa_27184	ko00970//Aminoacyl-tRNA biosynthesis	Genetic Information Processing	Translation
Msa_2719	ko03020//RNA polymerase	Genetic Information Processing	Transcription
Msa_27210	ko04141//Protein processing in endoplasmic reticulum;ko04145//Phagosome;ko03060//Protein export	Cellular Processes;Genetic Information Processing	Transport and catabolism;Folding, sorting and degradation
Msa_27243	ko01100//Metabolic pathways;ko00564//Glycerophospholipid metabolism;ko01110//Biosynthesis of secondary metabolites;ko00562//Inositol phosphate metabolism;ko00565//Ether lipid metabolism	Metabolism	Carbohydrate metabolism;Lipid metabolism;Global and overview maps
Msa_27248	ko00520//Amino sugar and nucleotide sugar metabolism	Metabolism	Carbohydrate metabolism
Msa_27281	ko01110//Biosynthesis of secondary metabolites;ko00941//Flavonoid biosynthesis;ko01100//Metabolic pathways	Metabolism	Biosynthesis of other secondary metabolites;Global and overview maps
Msa_27303	ko01110//Biosynthesis of secondary metabolites;ko01100//Metabolic pathways;ko00030//Pentose phosphate pathway;ko00500//Starch and sucrose metabolism;ko01200//Carbon metabolism;ko00520//Amino sugar and nucleotide sugar metabolism;ko00010//Glycolysis / Gluconeogenesis	Metabolism	Carbohydrate metabolism;Global and overview maps
Msa_27308	ko04144//Endocytosis	Cellular Processes	Transport and catabolism
Msa_27312	ko00970//Aminoacyl-tRNA biosynthesis	Genetic Information Processing	Translation
Msa_27327	ko03015//mRNA surveillance pathway;ko03013//RNA transport;ko03040//Spliceosome	Genetic Information Processing	Translation;Transcription
Msa_27374	ko04075//Plant hormone signal transduction	Environmental Information Processing	Signal transduction
Msa_2740	ko02010//ABC transporters	Environmental Information Processing	Membrane transport
Msa_27431	ko03040//Spliceosome	Genetic Information Processing	Transcription
Msa_27438	ko00592//alpha-Linolenic acid metabolism;ko01100//Metabolic pathways;ko00591//Linoleic acid metabolism;ko01110//Biosynthesis of secondary metabolites	Metabolism	Global and overview maps;Lipid metabolism
Msa_27445	ko01110//Biosynthesis of secondary metabolites;ko00330//Arginine and proline metabolism;ko01100//Metabolic pathways	Metabolism	Global and overview maps;Amino acid metabolism
Msa_27450	ko01100//Metabolic pathways;ko00260//Glycine, serine and threonine metabolism;ko01200//Carbon metabolism;ko01110//Biosynthesis of secondary metabolites;ko00010//Glycolysis / Gluconeogenesis;ko01230//Biosynthesis of amino acids	Metabolism	Global and overview maps;Carbohydrate metabolism;Amino acid metabolism
Msa_27455	ko04712//Circadian rhythm - plant	Organismal Systems	Environmental adaptation
Msa_27456	ko04075//Plant hormone signal transduction	Environmental Information Processing	Signal transduction
Msa_27515	ko04144//Endocytosis;ko04141//Protein processing in endoplasmic reticulum;ko03040//Spliceosome	Cellular Processes;Genetic Information Processing	Transcription;Transport and catabolism;Folding, sorting and degradation
Msa_27533	ko04712//Circadian rhythm - plant	Organismal Systems	Environmental adaptation
Msa_27564	ko04141//Protein processing in endoplasmic reticulum	Genetic Information Processing	Folding, sorting and degradation
Msa_2758	ko03018//RNA degradation;ko03008//Ribosome biogenesis in eukaryotes	Genetic Information Processing	Translation;Folding, sorting and degradation
Msa_27623	ko04145//Phagosome;ko00190//Oxidative phosphorylation;ko01100//Metabolic pathways	Cellular Processes;Metabolism	Energy metabolism;Global and overview maps;Transport and catabolism
Msa_2764	ko00052//Galactose metabolism;ko01100//Metabolic pathways;ko00053//Ascorbate and aldarate metabolism;ko00040//Pentose and glucuronate interconversions;ko00520//Amino sugar and nucleotide sugar metabolism	Metabolism	Global and overview maps;Carbohydrate metabolism
Msa_27656	ko00061//Fatty acid biosynthesis;ko01100//Metabolic pathways;ko00780//Biotin metabolism;ko01212//Fatty acid metabolism	Metabolism	Metabolism of cofactors and vitamins;Global and overview maps;Lipid metabolism
Msa_27666	ko04712//Circadian rhythm - plant	Organismal Systems	Environmental adaptation
Msa_27671	ko00500//Starch and sucrose metabolism;ko01100//Metabolic pathways	Metabolism	Global and overview maps;Carbohydrate metabolism
Msa_27712	ko01110//Biosynthesis of secondary metabolites;ko00906//Carotenoid biosynthesis;ko01100//Metabolic pathways	Metabolism	Global and overview maps;Metabolism of terpenoids and polyketides
Msa_27721	ko04712//Circadian rhythm - plant	Organismal Systems	Environmental adaptation
Msa_27743	ko04145//Phagosome;ko00562//Inositol phosphate metabolism;ko01100//Metabolic pathways;ko04070//Phosphatidylinositol signaling system	Cellular Processes;Metabolism;Environmental Information Processing	Signal transduction;Carbohydrate metabolism;Transport and catabolism;Global and overview maps
Msa_27750	ko00592//alpha-Linolenic acid metabolism	Metabolism	Lipid metabolism
Msa_27780	ko00620//Pyruvate metabolism;ko00710//Carbon fixation in photosynthetic organisms;ko01100//Metabolic pathways;ko01200//Carbon metabolism	Metabolism	Global and overview maps;Carbohydrate metabolism;Energy metabolism
Msa_27801	ko03010//Ribosome	Genetic Information Processing	Translation
Msa_27824	ko00230//Purine metabolism;ko01100//Metabolic pathways;ko00250//Alanine, aspartate and glutamate metabolism;ko01110//Biosynthesis of secondary metabolites	Metabolism	Global and overview maps;Amino acid metabolism;Nucleotide metabolism
Msa_2788	ko03040//Spliceosome	Genetic Information Processing	Transcription
Msa_27885	ko01100//Metabolic pathways;ko01230//Biosynthesis of amino acids;ko01200//Carbon metabolism;ko00260//Glycine, serine and threonine metabolism	Metabolism	Amino acid metabolism;Global and overview maps
Msa_279	ko00310//Lysine degradation	Metabolism	Amino acid metabolism
Msa_27931	ko04712//Circadian rhythm - plant	Organismal Systems	Environmental adaptation
Msa_27950	ko03040//Spliceosome;ko04141//Protein processing in endoplasmic reticulum;ko04144//Endocytosis	Cellular Processes;Genetic Information Processing	Transport and catabolism;Transcription;Folding, sorting and degradation
Msa_27953	ko00190//Oxidative phosphorylation	Metabolism	Energy metabolism
Msa_27959	ko01100//Metabolic pathways;ko01110//Biosynthesis of secondary metabolites;ko00062//Fatty acid elongation	Metabolism	Global and overview maps;Lipid metabolism
Msa_27968	ko04144//Endocytosis	Cellular Processes	Transport and catabolism
Msa_27992	ko04016//MAPK signaling pathway - plant;ko04626//Plant-pathogen interaction	Organismal Systems;Environmental Information Processing	Environmental adaptation;Signal transduction
Msa_27995	ko04141//Protein processing in endoplasmic reticulum;ko03040//Spliceosome;ko04144//Endocytosis	Genetic Information Processing;Cellular Processes	Transport and catabolism;Folding, sorting and degradation;Transcription
Msa_280	ko03040//Spliceosome	Genetic Information Processing	Transcription
Msa_28006	ko00250//Alanine, aspartate and glutamate metabolism;ko01100//Metabolic pathways;ko00230//Purine metabolism;ko01110//Biosynthesis of secondary metabolites	Metabolism	Amino acid metabolism;Global and overview maps;Nucleotide metabolism
Msa_28038	ko04141//Protein processing in endoplasmic reticulum	Genetic Information Processing	Folding, sorting and degradation
Msa_28053	ko04016//MAPK signaling pathway - plant	Environmental Information Processing	Signal transduction
Msa_28067	ko03015//mRNA surveillance pathway	Genetic Information Processing	Translation
Msa_28093	ko00061//Fatty acid biosynthesis;ko00620//Pyruvate metabolism;ko01110//Biosynthesis of secondary metabolites;ko01100//Metabolic pathways;ko01212//Fatty acid metabolism;ko01200//Carbon metabolism;ko00640//Propanoate metabolism	Metabolism	Global and overview maps;Carbohydrate metabolism;Lipid metabolism
Msa_28117	ko03010//Ribosome	Genetic Information Processing	Translation
Msa_28150	ko04141//Protein processing in endoplasmic reticulum;ko04144//Endocytosis;ko03040//Spliceosome	Genetic Information Processing;Cellular Processes	Transport and catabolism;Transcription;Folding, sorting and degradation
Msa_28160	ko00260//Glycine, serine and threonine metabolism;ko01100//Metabolic pathways	Metabolism	Global and overview maps;Amino acid metabolism
Msa_28181	ko04141//Protein processing in endoplasmic reticulum	Genetic Information Processing	Folding, sorting and degradation
Msa_28209	ko01100//Metabolic pathways;ko00562//Inositol phosphate metabolism;ko04070//Phosphatidylinositol signaling system	Environmental Information Processing;Metabolism	Carbohydrate metabolism;Global and overview maps;Signal transduction
Msa_28219	ko01100//Metabolic pathways;ko01110//Biosynthesis of secondary metabolites;ko00030//Pentose phosphate pathway;ko01200//Carbon metabolism;ko00480//Glutathione metabolism	Metabolism	Global and overview maps;Carbohydrate metabolism;Metabolism of other amino acids
Msa_28353	ko03013//RNA transport	Genetic Information Processing	Translation
Msa_28370	ko00514//Other types of O-glycan biosynthesis	Metabolism	Glycan biosynthesis and metabolism
Msa_28462	ko01110//Biosynthesis of secondary metabolites;ko00480//Glutathione metabolism;ko00030//Pentose phosphate pathway;ko01200//Carbon metabolism;ko01100//Metabolic pathways	Metabolism	Global and overview maps;Metabolism of other amino acids;Carbohydrate metabolism
Msa_28470	ko03010//Ribosome	Genetic Information Processing	Translation
Msa_28480	ko01100//Metabolic pathways;ko01200//Carbon metabolism;ko01230//Biosynthesis of amino acids;ko00260//Glycine, serine and threonine metabolism	Metabolism	Global and overview maps;Amino acid metabolism
Msa_28490	ko01110//Biosynthesis of secondary metabolites;ko00906//Carotenoid biosynthesis;ko01100//Metabolic pathways	Metabolism	Metabolism of terpenoids and polyketides;Global and overview maps
Msa_28494	ko04075//Plant hormone signal transduction	Environmental Information Processing	Signal transduction
Msa_28512	ko03040//Spliceosome	Genetic Information Processing	Transcription
Msa_28515	ko03015//mRNA surveillance pathway	Genetic Information Processing	Translation
Msa_28529	ko00051//Fructose and mannose metabolism	Metabolism	Carbohydrate metabolism
Msa_28575	ko00970//Aminoacyl-tRNA biosynthesis	Genetic Information Processing	Translation
Msa_28578	ko03008//Ribosome biogenesis in eukaryotes;ko03013//RNA transport	Genetic Information Processing	Translation
Msa_28581	ko00073//Cutin, suberine and wax biosynthesis;ko01110//Biosynthesis of secondary metabolites	Metabolism	Global and overview maps;Lipid metabolism
Msa_28594	ko00640//Propanoate metabolism;ko01110//Biosynthesis of secondary metabolites;ko00620//Pyruvate metabolism;ko01200//Carbon metabolism;ko00061//Fatty acid biosynthesis;ko01100//Metabolic pathways;ko01212//Fatty acid metabolism	Metabolism	Carbohydrate metabolism;Lipid metabolism;Global and overview maps
Msa_28608	ko01100//Metabolic pathways;ko00500//Starch and sucrose metabolism	Metabolism	Global and overview maps;Carbohydrate metabolism
Msa_28615	ko03440//Homologous recombination	Genetic Information Processing	Replication and repair
Msa_28619	ko01100//Metabolic pathways;ko00562//Inositol phosphate metabolism;ko04070//Phosphatidylinositol signaling system	Metabolism;Environmental Information Processing	Global and overview maps;Signal transduction;Carbohydrate metabolism
Msa_28629	ko00592//alpha-Linolenic acid metabolism	Metabolism	Lipid metabolism
Msa_28639	ko03008//Ribosome biogenesis in eukaryotes	Genetic Information Processing	Translation
Msa_28652	ko00860//Porphyrin and chlorophyll metabolism;ko01110//Biosynthesis of secondary metabolites	Metabolism	Global and overview maps;Metabolism of cofactors and vitamins
Msa_28656	ko03008//Ribosome biogenesis in eukaryotes	Genetic Information Processing	Translation
Msa_28666	ko03015//mRNA surveillance pathway	Genetic Information Processing	Translation
Msa_28703	ko04712//Circadian rhythm - plant	Organismal Systems	Environmental adaptation
Msa_28717	ko00970//Aminoacyl-tRNA biosynthesis	Genetic Information Processing	Translation
Msa_28724	ko04141//Protein processing in endoplasmic reticulum;ko03040//Spliceosome;ko04144//Endocytosis	Genetic Information Processing;Cellular Processes	Folding, sorting and degradation;Transport and catabolism;Transcription
Msa_28741	ko04141//Protein processing in endoplasmic reticulum;ko04144//Endocytosis;ko03040//Spliceosome	Genetic Information Processing;Cellular Processes	Folding, sorting and degradation;Transcription;Transport and catabolism
Msa_28758	ko01200//Carbon metabolism;ko00010//Glycolysis / Gluconeogenesis;ko00620//Pyruvate metabolism;ko01100//Metabolic pathways;ko00260//Glycine, serine and threonine metabolism;ko01110//Biosynthesis of secondary metabolites;ko00630//Glyoxylate and dicarboxylate metabolism;ko00640//Propanoate metabolism;ko00280//Valine, leucine and isoleucine degradation;ko00020//Citrate cycle (TCA cycle)	Metabolism	Carbohydrate metabolism;Amino acid metabolism;Global and overview maps
Msa_28786	ko04144//Endocytosis;ko04141//Protein processing in endoplasmic reticulum;ko03040//Spliceosome	Genetic Information Processing;Cellular Processes	Transcription;Folding, sorting and degradation;Transport and catabolism
Msa_28796	ko01100//Metabolic pathways;ko00270//Cysteine and methionine metabolism;ko00260//Glycine, serine and threonine metabolism;ko01110//Biosynthesis of secondary metabolites;ko00261//Monobactam biosynthesis;ko00300//Lysine biosynthesis;ko01230//Biosynthesis of amino acids;ko01210//2-Oxocarboxylic acid metabolism	Metabolism	Global and overview maps;Amino acid metabolism;Biosynthesis of other secondary metabolites
Msa_28808	ko03018//RNA degradation;ko03013//RNA transport;ko03015//mRNA surveillance pathway	Genetic Information Processing	Folding, sorting and degradation;Translation
Msa_28810	ko03015//mRNA surveillance pathway;ko03040//Spliceosome;ko04933//AGE-RAGE signaling pathway in diabetic complications;ko03013//RNA transport;ko03018//RNA degradation	Human Diseases;Genetic Information Processing	Translation;Transcription;Endocrine and metabolic diseases;Folding, sorting and degradation
Msa_28825	ko03440//Homologous recombination;ko03420//Nucleotide excision repair;ko03030//DNA replication;ko03430//Mismatch repair	Genetic Information Processing	Replication and repair
Msa_28859	ko04070//Phosphatidylinositol signaling system;ko00562//Inositol phosphate metabolism;ko01100//Metabolic pathways	Environmental Information Processing;Metabolism	Signal transduction;Global and overview maps;Carbohydrate metabolism
Msa_28868	ko00941//Flavonoid biosynthesis;ko01110//Biosynthesis of secondary metabolites;ko01100//Metabolic pathways;ko04712//Circadian rhythm - plant	Metabolism;Organismal Systems	Biosynthesis of other secondary metabolites;Environmental adaptation;Global and overview maps
Msa_28880	ko02010//ABC transporters	Environmental Information Processing	Membrane transport
Msa_28881	ko00480//Glutathione metabolism;ko01200//Carbon metabolism;ko00030//Pentose phosphate pathway;ko01110//Biosynthesis of secondary metabolites;ko01100//Metabolic pathways	Metabolism	Carbohydrate metabolism;Global and overview maps;Metabolism of other amino acids
Msa_28900	ko00511//Other glycan degradation	Metabolism	Glycan biosynthesis and metabolism
Msa_28912	ko04070//Phosphatidylinositol signaling system;ko01100//Metabolic pathways;ko00562//Inositol phosphate metabolism	Environmental Information Processing;Metabolism	Signal transduction;Carbohydrate metabolism;Global and overview maps
Msa_28925	ko00905//Brassinosteroid biosynthesis;ko01110//Biosynthesis of secondary metabolites;ko01100//Metabolic pathways	Metabolism	Metabolism of terpenoids and polyketides;Global and overview maps
Msa_28944	ko03040//Spliceosome	Genetic Information Processing	Transcription
Msa_28953	ko01200//Carbon metabolism;ko00260//Glycine, serine and threonine metabolism;ko01100//Metabolic pathways;ko01230//Biosynthesis of amino acids	Metabolism	Amino acid metabolism;Global and overview maps
Msa_28976	ko01100//Metabolic pathways;ko01110//Biosynthesis of secondary metabolites;ko00010//Glycolysis / Gluconeogenesis	Metabolism	Carbohydrate metabolism;Global and overview maps
Msa_29005	ko02010//ABC transporters	Environmental Information Processing	Membrane transport
Msa_29008	ko01100//Metabolic pathways;ko00670//One carbon pool by folate;ko01200//Carbon metabolism	Metabolism	Metabolism of cofactors and vitamins;Global and overview maps
Msa_2905	ko03040//Spliceosome	Genetic Information Processing	Transcription
Msa_29083	ko00970//Aminoacyl-tRNA biosynthesis	Genetic Information Processing	Translation
Msa_29085	ko01100//Metabolic pathways;ko00531//Glycosaminoglycan degradation	Metabolism	Glycan biosynthesis and metabolism;Global and overview maps
Msa_2910	ko04075//Plant hormone signal transduction	Environmental Information Processing	Signal transduction
Msa_29102	ko00603//Glycosphingolipid biosynthesis - globo and isoglobo series;ko01100//Metabolic pathways;ko00601//Glycosphingolipid biosynthesis - lacto and neolacto series	Metabolism	Glycan biosynthesis and metabolism;Global and overview maps
Msa_29112	ko02010//ABC transporters	Environmental Information Processing	Membrane transport
Msa_29113	ko03040//Spliceosome	Genetic Information Processing	Transcription
Msa_29116	ko00240//Pyrimidine metabolism;ko01100//Metabolic pathways;ko00230//Purine metabolism	Metabolism	Global and overview maps;Nucleotide metabolism
Msa_29126	ko00970//Aminoacyl-tRNA biosynthesis	Genetic Information Processing	Translation
Msa_29129	ko04145//Phagosome;ko04144//Endocytosis	Cellular Processes	Transport and catabolism
Msa_29139	ko04141//Protein processing in endoplasmic reticulum	Genetic Information Processing	Folding, sorting and degradation
Msa_29172	ko03013//RNA transport	Genetic Information Processing	Translation
Msa_29189	ko00970//Aminoacyl-tRNA biosynthesis	Genetic Information Processing	Translation
Msa_29198	ko01100//Metabolic pathways;ko00500//Starch and sucrose metabolism	Metabolism	Global and overview maps;Carbohydrate metabolism
Msa_29252	ko03040//Spliceosome	Genetic Information Processing	Transcription
Msa_29263	ko00970//Aminoacyl-tRNA biosynthesis;ko01100//Metabolic pathways	Genetic Information Processing;Metabolism	Global and overview maps;Translation
Msa_29319	ko04070//Phosphatidylinositol signaling system;ko00562//Inositol phosphate metabolism;ko01100//Metabolic pathways	Metabolism;Environmental Information Processing	Carbohydrate metabolism;Global and overview maps;Signal transduction
Msa_29334	ko03008//Ribosome biogenesis in eukaryotes	Genetic Information Processing	Translation
Msa_29342	ko00970//Aminoacyl-tRNA biosynthesis	Genetic Information Processing	Translation
Msa_29346	ko03040//Spliceosome	Genetic Information Processing	Transcription
Msa_29397	ko01110//Biosynthesis of secondary metabolites;ko00010//Glycolysis / Gluconeogenesis;ko01100//Metabolic pathways	Metabolism	Global and overview maps;Carbohydrate metabolism
Msa_29398	ko01100//Metabolic pathways;ko01110//Biosynthesis of secondary metabolites;ko00010//Glycolysis / Gluconeogenesis	Metabolism	Carbohydrate metabolism;Global and overview maps
Msa_29416	ko00330//Arginine and proline metabolism;ko00360//Phenylalanine metabolism;ko00380//Tryptophan metabolism	Metabolism	Amino acid metabolism
Msa_29441	ko01200//Carbon metabolism;ko01230//Biosynthesis of amino acids;ko01100//Metabolic pathways;ko00260//Glycine, serine and threonine metabolism;ko01110//Biosynthesis of secondary metabolites;ko00290//Valine, leucine and isoleucine biosynthesis	Metabolism	Global and overview maps;Amino acid metabolism
Msa_29518	ko01100//Metabolic pathways;ko01110//Biosynthesis of secondary metabolites;ko00900//Terpenoid backbone biosynthesis	Metabolism	Metabolism of terpenoids and polyketides;Global and overview maps
Msa_29534	ko04075//Plant hormone signal transduction	Environmental Information Processing	Signal transduction
Msa_29549	ko04626//Plant-pathogen interaction	Organismal Systems	Environmental adaptation
Msa_29553	ko01100//Metabolic pathways;ko00100//Steroid biosynthesis;ko00909//Sesquiterpenoid and triterpenoid biosynthesis;ko01110//Biosynthesis of secondary metabolites	Metabolism	Global and overview maps;Metabolism of terpenoids and polyketides;Lipid metabolism
Msa_2958	ko01210//2-Oxocarboxylic acid metabolism;ko01110//Biosynthesis of secondary metabolites;ko01230//Biosynthesis of amino acids;ko00770//Pantothenate and CoA biosynthesis;ko00660//C5-Branched dibasic acid metabolism;ko01100//Metabolic pathways;ko00650//Butanoate metabolism;ko04144//Endocytosis;ko00290//Valine, leucine and isoleucine biosynthesis	Cellular Processes;Metabolism	Metabolism of cofactors and vitamins;Amino acid metabolism;Global and overview maps;Transport and catabolism;Carbohydrate metabolism
Msa_29590	ko01100//Metabolic pathways;ko00500//Starch and sucrose metabolism;ko00940//Phenylpropanoid biosynthesis;ko01110//Biosynthesis of secondary metabolites;ko00460//Cyanoamino acid metabolism	Metabolism	Metabolism of other amino acids;Carbohydrate metabolism;Global and overview maps;Biosynthesis of other secondary metabolites
Msa_29657	ko03040//Spliceosome	Genetic Information Processing	Transcription
Msa_29658	ko03008//Ribosome biogenesis in eukaryotes	Genetic Information Processing	Translation
Msa_29664	ko03015//mRNA surveillance pathway	Genetic Information Processing	Translation
Msa_29753	ko00040//Pentose and glucuronate interconversions;ko00051//Fructose and mannose metabolism;ko01100//Metabolic pathways	Metabolism	Carbohydrate metabolism;Global and overview maps
Msa_29755	ko04075//Plant hormone signal transduction	Environmental Information Processing	Signal transduction
Msa_2976	ko04075//Plant hormone signal transduction	Environmental Information Processing	Signal transduction
Msa_29767	ko00010//Glycolysis / Gluconeogenesis;ko00230//Purine metabolism;ko01230//Biosynthesis of amino acids;ko01100//Metabolic pathways;ko00620//Pyruvate metabolism;ko01110//Biosynthesis of secondary metabolites;ko01200//Carbon metabolism	Metabolism	Global and overview maps;Carbohydrate metabolism;Nucleotide metabolism
Msa_29802	ko04075//Plant hormone signal transduction	Environmental Information Processing	Signal transduction
Msa_29807	ko01100//Metabolic pathways	Metabolism	Global and overview maps
Msa_29809	ko04712//Circadian rhythm - plant	Organismal Systems	Environmental adaptation
Msa_29881	ko00410//beta-Alanine metabolism;ko00360//Phenylalanine metabolism;ko00260//Glycine, serine and threonine metabolism;ko00350//Tyrosine metabolism;ko00960//Tropane, piperidine and pyridine alkaloid biosynthesis;ko00950//Isoquinoline alkaloid biosynthesis;ko01100//Metabolic pathways;ko01110//Biosynthesis of secondary metabolites	Metabolism	Global and overview maps;Metabolism of other amino acids;Amino acid metabolism;Biosynthesis of other secondary metabolites
Msa_29902	ko04145//Phagosome;ko04141//Protein processing in endoplasmic reticulum	Cellular Processes;Genetic Information Processing	Folding, sorting and degradation;Transport and catabolism
Msa_29904	ko04626//Plant-pathogen interaction	Organismal Systems	Environmental adaptation
Msa_29928	ko03020//RNA polymerase	Genetic Information Processing	Transcription
Msa_29944	ko01212//Fatty acid metabolism;ko00071//Fatty acid degradation;ko01110//Biosynthesis of secondary metabolites;ko04146//Peroxisome;ko01040//Biosynthesis of unsaturated fatty acids;ko00592//alpha-Linolenic acid metabolism;ko01100//Metabolic pathways	Cellular Processes;Metabolism	Lipid metabolism;Global and overview maps;Transport and catabolism
Msa_29954	ko01230//Biosynthesis of amino acids;ko00220//Arginine biosynthesis;ko01210//2-Oxocarboxylic acid metabolism;ko01110//Biosynthesis of secondary metabolites;ko01100//Metabolic pathways	Metabolism	Amino acid metabolism;Global and overview maps
Msa_29980	ko02010//ABC transporters	Environmental Information Processing	Membrane transport
Msa_29989	ko00970//Aminoacyl-tRNA biosynthesis	Genetic Information Processing	Translation
Msa_29997	ko03013//RNA transport	Genetic Information Processing	Translation
Msa_30025	ko01110//Biosynthesis of secondary metabolites;ko00030//Pentose phosphate pathway;ko01200//Carbon metabolism;ko01100//Metabolic pathways;ko00710//Carbon fixation in photosynthetic organisms;ko01230//Biosynthesis of amino acids	Metabolism	Carbohydrate metabolism;Global and overview maps;Energy metabolism
Msa_30034	ko02010//ABC transporters	Environmental Information Processing	Membrane transport
Msa_30043	ko00790//Folate biosynthesis;ko01110//Biosynthesis of secondary metabolites;ko01100//Metabolic pathways;ko00740//Riboflavin metabolism	Metabolism	Metabolism of cofactors and vitamins;Global and overview maps
Msa_30044	ko01100//Metabolic pathways;ko00562//Inositol phosphate metabolism	Metabolism	Global and overview maps;Carbohydrate metabolism
Msa_30125	ko01200//Carbon metabolism;ko01100//Metabolic pathways;ko00670//One carbon pool by folate	Metabolism	Global and overview maps;Metabolism of cofactors and vitamins
Msa_30151	ko04626//Plant-pathogen interaction	Organismal Systems	Environmental adaptation
Msa_30202	ko00900//Terpenoid backbone biosynthesis;ko01110//Biosynthesis of secondary metabolites;ko01100//Metabolic pathways	Metabolism	Global and overview maps;Metabolism of terpenoids and polyketides
Msa_30223	ko00010//Glycolysis / Gluconeogenesis;ko01100//Metabolic pathways;ko01200//Carbon metabolism;ko01110//Biosynthesis of secondary metabolites;ko00710//Carbon fixation in photosynthetic organisms;ko01230//Biosynthesis of amino acids	Metabolism	Energy metabolism;Global and overview maps;Carbohydrate metabolism
Msa_30241	ko04626//Plant-pathogen interaction	Organismal Systems	Environmental adaptation
Msa_30288	ko01100//Metabolic pathways;ko00562//Inositol phosphate metabolism;ko04070//Phosphatidylinositol signaling system	Metabolism;Environmental Information Processing	Signal transduction;Carbohydrate metabolism;Global and overview maps
Msa_30290	ko00520//Amino sugar and nucleotide sugar metabolism	Metabolism	Carbohydrate metabolism
Msa_3032	ko01100//Metabolic pathways;ko00270//Cysteine and methionine metabolism	Metabolism	Amino acid metabolism;Global and overview maps
Msa_30347	ko04626//Plant-pathogen interaction	Organismal Systems	Environmental adaptation
Msa_30354	ko03010//Ribosome	Genetic Information Processing	Translation
Msa_30382	ko04075//Plant hormone signal transduction	Environmental Information Processing	Signal transduction
Msa_30396	ko04075//Plant hormone signal transduction	Environmental Information Processing	Signal transduction
Msa_3043	ko04120//Ubiquitin mediated proteolysis	Genetic Information Processing	Folding, sorting and degradation
Msa_30435	ko03008//Ribosome biogenesis in eukaryotes	Genetic Information Processing	Translation
Msa_30437	ko00500//Starch and sucrose metabolism	Metabolism	Carbohydrate metabolism
Msa_30453	ko00500//Starch and sucrose metabolism;ko00010//Glycolysis / Gluconeogenesis;ko00030//Pentose phosphate pathway;ko00520//Amino sugar and nucleotide sugar metabolism;ko01200//Carbon metabolism;ko01100//Metabolic pathways;ko01110//Biosynthesis of secondary metabolites	Metabolism	Carbohydrate metabolism;Global and overview maps
Msa_30459	ko03040//Spliceosome;ko04141//Protein processing in endoplasmic reticulum;ko04144//Endocytosis	Genetic Information Processing;Cellular Processes	Transport and catabolism;Folding, sorting and degradation;Transcription
Msa_30466	ko03013//RNA transport	Genetic Information Processing	Translation
Msa_30473	ko04712//Circadian rhythm - plant	Organismal Systems	Environmental adaptation
Msa_30493	ko04626//Plant-pathogen interaction	Organismal Systems	Environmental adaptation
Msa_3050	ko04712//Circadian rhythm - plant	Organismal Systems	Environmental adaptation
Msa_30513	ko04141//Protein processing in endoplasmic reticulum;ko04626//Plant-pathogen interaction	Genetic Information Processing;Organismal Systems	Environmental adaptation;Folding, sorting and degradation
Msa_30517	ko02010//ABC transporters	Environmental Information Processing	Membrane transport
Msa_30557	ko01100//Metabolic pathways;ko00330//Arginine and proline metabolism	Metabolism	Amino acid metabolism;Global and overview maps
Msa_30567	ko00750//Vitamin B6 metabolism;ko01100//Metabolic pathways	Metabolism	Metabolism of cofactors and vitamins;Global and overview maps
Msa_30585	ko00970//Aminoacyl-tRNA biosynthesis	Genetic Information Processing	Translation
Msa_30604	ko00603//Glycosphingolipid biosynthesis - globo and isoglobo series;ko00604//Glycosphingolipid biosynthesis - ganglio series;ko01100//Metabolic pathways	Metabolism	Global and overview maps;Glycan biosynthesis and metabolism
Msa_30605	ko03440//Homologous recombination;ko03450//Non-homologous end-joining	Genetic Information Processing	Replication and repair
Msa_30638	ko01110//Biosynthesis of secondary metabolites;ko00010//Glycolysis / Gluconeogenesis;ko00030//Pentose phosphate pathway;ko01100//Metabolic pathways;ko00051//Fructose and mannose metabolism	Metabolism	Carbohydrate metabolism;Global and overview maps
Msa_30641	ko03008//Ribosome biogenesis in eukaryotes	Genetic Information Processing	Translation
Msa_30662	ko03030//DNA replication	Genetic Information Processing	Replication and repair
Msa_30681	ko03050//Proteasome;ko04144//Endocytosis	Cellular Processes;Genetic Information Processing	Transport and catabolism;Folding, sorting and degradation
Msa_30705	ko04120//Ubiquitin mediated proteolysis	Genetic Information Processing	Folding, sorting and degradation
Msa_30707	ko01110//Biosynthesis of secondary metabolites;ko00100//Steroid biosynthesis;ko01100//Metabolic pathways	Metabolism	Global and overview maps;Lipid metabolism
Msa_30722	ko04075//Plant hormone signal transduction;ko04016//MAPK signaling pathway - plant	Environmental Information Processing	Signal transduction
Msa_30723	ko00770//Pantothenate and CoA biosynthesis;ko01230//Biosynthesis of amino acids;ko01100//Metabolic pathways;ko01110//Biosynthesis of secondary metabolites;ko01210//2-Oxocarboxylic acid metabolism;ko00290//Valine, leucine and isoleucine biosynthesis	Metabolism	Global and overview maps;Metabolism of cofactors and vitamins;Amino acid metabolism
Msa_30755	ko00350//Tyrosine metabolism;ko01110//Biosynthesis of secondary metabolites;ko00360//Phenylalanine metabolism;ko00950//Isoquinoline alkaloid biosynthesis;ko01100//Metabolic pathways;ko00380//Tryptophan metabolism;ko00901//Indole alkaloid biosynthesis;ko00965//Betalain biosynthesis	Metabolism	Global and overview maps;Amino acid metabolism;Biosynthesis of other secondary metabolites
Msa_30773	ko01100//Metabolic pathways;ko01110//Biosynthesis of secondary metabolites;ko02010//ABC transporters;ko00941//Flavonoid biosynthesis	Metabolism;Environmental Information Processing	Global and overview maps;Membrane transport;Biosynthesis of other secondary metabolites
Msa_30774	ko01230//Biosynthesis of amino acids;ko01200//Carbon metabolism;ko00230//Purine metabolism;ko00010//Glycolysis / Gluconeogenesis;ko00620//Pyruvate metabolism;ko01110//Biosynthesis of secondary metabolites;ko01100//Metabolic pathways	Metabolism	Carbohydrate metabolism;Global and overview maps;Nucleotide metabolism
Msa_30789	ko01110//Biosynthesis of secondary metabolites;ko01100//Metabolic pathways;ko00010//Glycolysis / Gluconeogenesis	Metabolism	Global and overview maps;Carbohydrate metabolism
Msa_30827	ko03008//Ribosome biogenesis in eukaryotes	Genetic Information Processing	Translation
Msa_30851	ko01100//Metabolic pathways;ko00040//Pentose and glucuronate interconversions	Metabolism	Global and overview maps;Carbohydrate metabolism
Msa_30888	ko00900//Terpenoid backbone biosynthesis;ko01100//Metabolic pathways;ko00860//Porphyrin and chlorophyll metabolism;ko01110//Biosynthesis of secondary metabolites	Metabolism	Global and overview maps;Metabolism of terpenoids and polyketides;Metabolism of cofactors and vitamins
Msa_30914	ko04075//Plant hormone signal transduction	Environmental Information Processing	Signal transduction
Msa_3093	ko03040//Spliceosome	Genetic Information Processing	Transcription
Msa_30945	ko00480//Glutathione metabolism;ko00270//Cysteine and methionine metabolism;ko01100//Metabolic pathways	Metabolism	Metabolism of other amino acids;Global and overview maps;Amino acid metabolism
Msa_30953	ko00040//Pentose and glucuronate interconversions	Metabolism	Carbohydrate metabolism
Msa_30964	ko00073//Cutin, suberine and wax biosynthesis;ko01110//Biosynthesis of secondary metabolites	Metabolism	Global and overview maps;Lipid metabolism
Msa_31028	ko04120//Ubiquitin mediated proteolysis	Genetic Information Processing	Folding, sorting and degradation
Msa_31033	ko01110//Biosynthesis of secondary metabolites;ko00010//Glycolysis / Gluconeogenesis;ko00051//Fructose and mannose metabolism;ko01100//Metabolic pathways;ko00030//Pentose phosphate pathway	Metabolism	Carbohydrate metabolism;Global and overview maps
Msa_31063	ko00630//Glyoxylate and dicarboxylate metabolism;ko03010//Ribosome;ko00710//Carbon fixation in photosynthetic organisms;ko01100//Metabolic pathways;ko00941//Flavonoid biosynthesis;ko01200//Carbon metabolism;ko01110//Biosynthesis of secondary metabolites	Metabolism;Genetic Information Processing	Biosynthesis of other secondary metabolites;Energy metabolism;Carbohydrate metabolism;Global and overview maps;Translation
Msa_31092	ko00770//Pantothenate and CoA biosynthesis;ko01230//Biosynthesis of amino acids;ko00290//Valine, leucine and isoleucine biosynthesis;ko01110//Biosynthesis of secondary metabolites;ko01100//Metabolic pathways;ko01210//2-Oxocarboxylic acid metabolism	Metabolism	Amino acid metabolism;Metabolism of cofactors and vitamins;Global and overview maps
Msa_3111	ko00010//Glycolysis / Gluconeogenesis;ko01110//Biosynthesis of secondary metabolites;ko03020//RNA polymerase;ko00020//Citrate cycle (TCA cycle);ko01200//Carbon metabolism;ko01100//Metabolic pathways;ko00620//Pyruvate metabolism	Genetic Information Processing;Metabolism	Transcription;Carbohydrate metabolism;Global and overview maps
Msa_31122	ko03040//Spliceosome;ko04144//Endocytosis;ko04141//Protein processing in endoplasmic reticulum	Genetic Information Processing;Cellular Processes	Folding, sorting and degradation;Transport and catabolism;Transcription
Msa_31123	ko00380//Tryptophan metabolism;ko01100//Metabolic pathways	Metabolism	Global and overview maps;Amino acid metabolism
Msa_31133	ko00500//Starch and sucrose metabolism;ko01100//Metabolic pathways	Metabolism	Global and overview maps;Carbohydrate metabolism
Msa_31134	ko01100//Metabolic pathways;ko00010//Glycolysis / Gluconeogenesis;ko00620//Pyruvate metabolism;ko01200//Carbon metabolism;ko01110//Biosynthesis of secondary metabolites;ko00020//Citrate cycle (TCA cycle)	Metabolism	Carbohydrate metabolism;Global and overview maps
Msa_31135	ko04626//Plant-pathogen interaction	Organismal Systems	Environmental adaptation
Msa_31138	ko00780//Biotin metabolism;ko00061//Fatty acid biosynthesis;ko01100//Metabolic pathways;ko01212//Fatty acid metabolism	Metabolism	Global and overview maps;Metabolism of cofactors and vitamins;Lipid metabolism
Msa_31178	ko03010//Ribosome	Genetic Information Processing	Translation
Msa_31189	ko03040//Spliceosome	Genetic Information Processing	Transcription
Msa_31191	ko00053//Ascorbate and aldarate metabolism;ko01100//Metabolic pathways	Metabolism	Global and overview maps;Carbohydrate metabolism
Msa_31205	ko01110//Biosynthesis of secondary metabolites;ko00010//Glycolysis / Gluconeogenesis;ko00030//Pentose phosphate pathway;ko01100//Metabolic pathways;ko00520//Amino sugar and nucleotide sugar metabolism;ko00500//Starch and sucrose metabolism;ko01200//Carbon metabolism	Metabolism	Global and overview maps;Carbohydrate metabolism
Msa_31209	ko01110//Biosynthesis of secondary metabolites;ko01100//Metabolic pathways;ko00010//Glycolysis / Gluconeogenesis	Metabolism	Carbohydrate metabolism;Global and overview maps
Msa_31212	ko01200//Carbon metabolism;ko01110//Biosynthesis of secondary metabolites;ko00010//Glycolysis / Gluconeogenesis;ko00052//Galactose metabolism;ko00520//Amino sugar and nucleotide sugar metabolism;ko00051//Fructose and mannose metabolism;ko01100//Metabolic pathways;ko00500//Starch and sucrose metabolism	Metabolism	Global and overview maps;Carbohydrate metabolism
Msa_3126	ko03018//RNA degradation	Genetic Information Processing	Folding, sorting and degradation
Msa_31264	ko00280//Valine, leucine and isoleucine degradation	Metabolism	Amino acid metabolism
Msa_31287	ko00910//Nitrogen metabolism	Metabolism	Energy metabolism
Msa_31298	ko03430//Mismatch repair;ko03030//DNA replication;ko03420//Nucleotide excision repair;ko03440//Homologous recombination	Genetic Information Processing	Replication and repair
Msa_31312	ko00310//Lysine degradation	Metabolism	Amino acid metabolism
Msa_3136	ko00310//Lysine degradation	Metabolism	Amino acid metabolism
Msa_31379	ko01212//Fatty acid metabolism;ko00280//Valine, leucine and isoleucine degradation;ko00410//beta-Alanine metabolism;ko01200//Carbon metabolism;ko01100//Metabolic pathways;ko01110//Biosynthesis of secondary metabolites;ko00071//Fatty acid degradation;ko00640//Propanoate metabolism	Metabolism	Metabolism of other amino acids;Lipid metabolism;Amino acid metabolism;Carbohydrate metabolism;Global and overview maps
Msa_31394	ko01100//Metabolic pathways;ko00230//Purine metabolism;ko00250//Alanine, aspartate and glutamate metabolism	Metabolism	Amino acid metabolism;Nucleotide metabolism;Global and overview maps
Msa_31401	ko03020//RNA polymerase	Genetic Information Processing	Transcription
Msa_31446	ko00053//Ascorbate and aldarate metabolism;ko01100//Metabolic pathways;ko01110//Biosynthesis of secondary metabolites	Metabolism	Carbohydrate metabolism;Global and overview maps
Msa_31467	ko00030//Pentose phosphate pathway;ko00051//Fructose and mannose metabolism;ko01110//Biosynthesis of secondary metabolites;ko00010//Glycolysis / Gluconeogenesis;ko01100//Metabolic pathways	Metabolism	Global and overview maps;Carbohydrate metabolism
Msa_31514	ko00250//Alanine, aspartate and glutamate metabolism;ko01110//Biosynthesis of secondary metabolites;ko01100//Metabolic pathways;ko00910//Nitrogen metabolism;ko01230//Biosynthesis of amino acids	Metabolism	Global and overview maps;Energy metabolism;Amino acid metabolism
Msa_31540	ko01230//Biosynthesis of amino acids;ko01200//Carbon metabolism;ko00030//Pentose phosphate pathway;ko01100//Metabolic pathways;ko00710//Carbon fixation in photosynthetic organisms;ko01110//Biosynthesis of secondary metabolites	Metabolism	Energy metabolism;Global and overview maps;Carbohydrate metabolism
Msa_31552	ko00010//Glycolysis / Gluconeogenesis;ko00620//Pyruvate metabolism;ko01100//Metabolic pathways;ko01110//Biosynthesis of secondary metabolites;ko00020//Citrate cycle (TCA cycle);ko01200//Carbon metabolism	Metabolism	Global and overview maps;Carbohydrate metabolism
Msa_31561	ko01100//Metabolic pathways;ko00062//Fatty acid elongation;ko01110//Biosynthesis of secondary metabolites	Metabolism	Lipid metabolism;Global and overview maps
Msa_31562	ko04141//Protein processing in endoplasmic reticulum	Genetic Information Processing	Folding, sorting and degradation
Msa_31616	ko04141//Protein processing in endoplasmic reticulum;ko04626//Plant-pathogen interaction	Organismal Systems;Genetic Information Processing	Folding, sorting and degradation;Environmental adaptation
Msa_31625	ko01110//Biosynthesis of secondary metabolites;ko01210//2-Oxocarboxylic acid metabolism;ko00770//Pantothenate and CoA biosynthesis;ko01100//Metabolic pathways;ko00290//Valine, leucine and isoleucine biosynthesis;ko01230//Biosynthesis of amino acids	Metabolism	Global and overview maps;Amino acid metabolism;Metabolism of cofactors and vitamins
Msa_31676	ko03015//mRNA surveillance pathway	Genetic Information Processing	Translation
Msa_31703	ko01110//Biosynthesis of secondary metabolites;ko00071//Fatty acid degradation;ko03008//Ribosome biogenesis in eukaryotes;ko00010//Glycolysis / Gluconeogenesis;ko01200//Carbon metabolism;ko01100//Metabolic pathways;ko00350//Tyrosine metabolism	Genetic Information Processing;Metabolism	Translation;Amino acid metabolism;Lipid metabolism;Carbohydrate metabolism;Global and overview maps
Msa_31704	ko04141//Protein processing in endoplasmic reticulum	Genetic Information Processing	Folding, sorting and degradation
Msa_31707	ko00230//Purine metabolism;ko00620//Pyruvate metabolism;ko00010//Glycolysis / Gluconeogenesis;ko01110//Biosynthesis of secondary metabolites;ko01230//Biosynthesis of amino acids;ko01200//Carbon metabolism;ko01100//Metabolic pathways	Metabolism	Carbohydrate metabolism;Global and overview maps;Nucleotide metabolism
Msa_31748	ko03015//mRNA surveillance pathway	Genetic Information Processing	Translation
Msa_31762	ko01100//Metabolic pathways;ko00380//Tryptophan metabolism	Metabolism	Amino acid metabolism;Global and overview maps
Msa_31787	ko04141//Protein processing in endoplasmic reticulum	Genetic Information Processing	Folding, sorting and degradation
Msa_31808	ko00190//Oxidative phosphorylation;ko01100//Metabolic pathways	Metabolism	Global and overview maps;Energy metabolism
Msa_31812	ko02010//ABC transporters	Environmental Information Processing	Membrane transport
Msa_31824	ko03420//Nucleotide excision repair;ko03430//Mismatch repair;ko03440//Homologous recombination;ko03030//DNA replication	Genetic Information Processing	Replication and repair
Msa_3183	ko03020//RNA polymerase	Genetic Information Processing	Transcription
Msa_31848	ko01100//Metabolic pathways;ko00500//Starch and sucrose metabolism;ko01110//Biosynthesis of secondary metabolites;ko00520//Amino sugar and nucleotide sugar metabolism;ko00030//Pentose phosphate pathway;ko00230//Purine metabolism;ko00052//Galactose metabolism;ko00010//Glycolysis / Gluconeogenesis	Metabolism	Global and overview maps;Nucleotide metabolism;Carbohydrate metabolism
Msa_31888	ko00909//Sesquiterpenoid and triterpenoid biosynthesis;ko01110//Biosynthesis of secondary metabolites;ko01100//Metabolic pathways;ko00900//Terpenoid backbone biosynthesis;ko00860//Porphyrin and chlorophyll metabolism	Metabolism	Global and overview maps;Metabolism of cofactors and vitamins;Metabolism of terpenoids and polyketides
Msa_31907	ko04122//Sulfur relay system	Genetic Information Processing	Folding, sorting and degradation
Msa_31923	ko00562//Inositol phosphate metabolism;ko03015//mRNA surveillance pathway;ko04070//Phosphatidylinositol signaling system;ko03013//RNA transport;ko03040//Spliceosome;ko01100//Metabolic pathways	Environmental Information Processing;Genetic Information Processing;Metabolism	Translation;Transcription;Carbohydrate metabolism;Signal transduction;Global and overview maps
Msa_31948	ko03015//mRNA surveillance pathway;ko03013//RNA transport;ko03018//RNA degradation	Genetic Information Processing	Folding, sorting and degradation;Translation
Msa_31965	ko00500//Starch and sucrose metabolism;ko01100//Metabolic pathways	Metabolism	Carbohydrate metabolism;Global and overview maps
Msa_31970	ko01110//Biosynthesis of secondary metabolites;ko00360//Phenylalanine metabolism;ko00940//Phenylpropanoid biosynthesis;ko01100//Metabolic pathways;ko00130//Ubiquinone and other terpenoid-quinone biosynthesis	Metabolism	Amino acid metabolism;Biosynthesis of other secondary metabolites;Metabolism of cofactors and vitamins;Global and overview maps
Msa_31996	ko01110//Biosynthesis of secondary metabolites;ko00270//Cysteine and methionine metabolism;ko01230//Biosynthesis of amino acids;ko01100//Metabolic pathways;ko00450//Selenocompound metabolism	Metabolism	Metabolism of other amino acids;Global and overview maps;Amino acid metabolism
Msa_32012	ko03013//RNA transport	Genetic Information Processing	Translation
Msa_32040	ko03008//Ribosome biogenesis in eukaryotes	Genetic Information Processing	Translation
Msa_32049	ko00900//Terpenoid backbone biosynthesis;ko01110//Biosynthesis of secondary metabolites;ko01100//Metabolic pathways	Metabolism	Global and overview maps;Metabolism of terpenoids and polyketides
Msa_32102	ko03020//RNA polymerase	Genetic Information Processing	Transcription
Msa_32111	ko01110//Biosynthesis of secondary metabolites;ko00010//Glycolysis / Gluconeogenesis;ko01100//Metabolic pathways;ko00030//Pentose phosphate pathway;ko00051//Fructose and mannose metabolism	Metabolism	Carbohydrate metabolism;Global and overview maps
Msa_32114	ko01110//Biosynthesis of secondary metabolites;ko00400//Phenylalanine, tyrosine and tryptophan biosynthesis;ko01230//Biosynthesis of amino acids;ko01100//Metabolic pathways	Metabolism	Global and overview maps;Amino acid metabolism
Msa_32121	ko04712//Circadian rhythm - plant	Organismal Systems	Environmental adaptation
Msa_32146	ko03440//Homologous recombination;ko00563//Glycosylphosphatidylinositol (GPI)-anchor biosynthesis;ko01100//Metabolic pathways	Genetic Information Processing;Metabolism	Global and overview maps;Glycan biosynthesis and metabolism;Replication and repair
Msa_32193	ko00910//Nitrogen metabolism	Metabolism	Energy metabolism
Msa_32204	ko04144//Endocytosis	Cellular Processes	Transport and catabolism
Msa_32242	ko03040//Spliceosome	Genetic Information Processing	Transcription
Msa_32243	ko00053//Ascorbate and aldarate metabolism;ko01100//Metabolic pathways	Metabolism	Carbohydrate metabolism;Global and overview maps
Msa_32258	ko00190//Oxidative phosphorylation	Metabolism	Energy metabolism
Msa_32295	ko00190//Oxidative phosphorylation;ko01100//Metabolic pathways	Metabolism	Energy metabolism;Global and overview maps
Msa_32297	ko01100//Metabolic pathways;ko00500//Starch and sucrose metabolism	Metabolism	Global and overview maps;Carbohydrate metabolism
Msa_32307	ko03020//RNA polymerase	Genetic Information Processing	Transcription
Msa_32314	ko00790//Folate biosynthesis;ko01100//Metabolic pathways	Metabolism	Metabolism of cofactors and vitamins;Global and overview maps
Msa_32319	ko01100//Metabolic pathways;ko00945//Stilbenoid, diarylheptanoid and gingerol biosynthesis;ko01110//Biosynthesis of secondary metabolites;ko00941//Flavonoid biosynthesis;ko00073//Cutin, suberine and wax biosynthesis;ko00940//Phenylpropanoid biosynthesis	Metabolism	Biosynthesis of other secondary metabolites;Global and overview maps;Lipid metabolism
Msa_32342	ko01100//Metabolic pathways;ko00906//Carotenoid biosynthesis;ko01110//Biosynthesis of secondary metabolites	Metabolism	Global and overview maps;Metabolism of terpenoids and polyketides
Msa_32347	ko04712//Circadian rhythm - plant	Organismal Systems	Environmental adaptation
Msa_32364	ko00592//alpha-Linolenic acid metabolism	Metabolism	Lipid metabolism
Msa_32395	ko03013//RNA transport	Genetic Information Processing	Translation
Msa_32447	ko01110//Biosynthesis of secondary metabolites;ko01230//Biosynthesis of amino acids;ko00010//Glycolysis / Gluconeogenesis;ko01200//Carbon metabolism;ko00260//Glycine, serine and threonine metabolism;ko01100//Metabolic pathways	Metabolism	Global and overview maps;Carbohydrate metabolism;Amino acid metabolism
Msa_32467	ko01100//Metabolic pathways;ko00562//Inositol phosphate metabolism;ko04933//AGE-RAGE signaling pathway in diabetic complications;ko04070//Phosphatidylinositol signaling system	Environmental Information Processing;Metabolism;Human Diseases	Signal transduction;Global and overview maps;Carbohydrate metabolism;Endocrine and metabolic diseases
Msa_32472	ko00230//Purine metabolism	Metabolism	Nucleotide metabolism
Msa_32486	ko04141//Protein processing in endoplasmic reticulum	Genetic Information Processing	Folding, sorting and degradation
Msa_3251	ko00052//Galactose metabolism;ko00040//Pentose and glucuronate interconversions;ko03020//RNA polymerase;ko04144//Endocytosis;ko00053//Ascorbate and aldarate metabolism;ko00520//Amino sugar and nucleotide sugar metabolism;ko01100//Metabolic pathways	Genetic Information Processing;Cellular Processes;Metabolism	Carbohydrate metabolism;Transport and catabolism;Transcription;Global and overview maps
Msa_32551	ko01110//Biosynthesis of secondary metabolites;ko00270//Cysteine and methionine metabolism;ko00920//Sulfur metabolism;ko00450//Selenocompound metabolism;ko01100//Metabolic pathways;ko01230//Biosynthesis of amino acids	Metabolism	Metabolism of other amino acids;Energy metabolism;Amino acid metabolism;Global and overview maps
Msa_32555	ko01100//Metabolic pathways;ko00620//Pyruvate metabolism;ko01110//Biosynthesis of secondary metabolites;ko00630//Glyoxylate and dicarboxylate metabolism;ko01200//Carbon metabolism	Metabolism	Global and overview maps;Carbohydrate metabolism
Msa_32573	ko00380//Tryptophan metabolism;ko00360//Phenylalanine metabolism;ko00330//Arginine and proline metabolism	Metabolism	Amino acid metabolism
Msa_32581	ko04144//Endocytosis	Cellular Processes	Transport and catabolism
Msa_32587	ko00520//Amino sugar and nucleotide sugar metabolism;ko01100//Metabolic pathways;ko00511//Other glycan degradation;ko00531//Glycosaminoglycan degradation;ko00604//Glycosphingolipid biosynthesis - ganglio series;ko00603//Glycosphingolipid biosynthesis - globo and isoglobo series	Metabolism	Global and overview maps;Carbohydrate metabolism;Glycan biosynthesis and metabolism
Msa_32605	ko04075//Plant hormone signal transduction	Environmental Information Processing	Signal transduction
Msa_32627	ko01100//Metabolic pathways;ko00053//Ascorbate and aldarate metabolism;ko01110//Biosynthesis of secondary metabolites	Metabolism	Global and overview maps;Carbohydrate metabolism
Msa_32634	ko04141//Protein processing in endoplasmic reticulum;ko03040//Spliceosome;ko00760//Nicotinate and nicotinamide metabolism;ko01100//Metabolic pathways;ko00910//Nitrogen metabolism;ko04144//Endocytosis	Metabolism;Genetic Information Processing;Cellular Processes	Folding, sorting and degradation;Metabolism of cofactors and vitamins;Energy metabolism;Global and overview maps;Transport and catabolism;Transcription
Msa_32636	ko00909//Sesquiterpenoid and triterpenoid biosynthesis;ko00900//Terpenoid backbone biosynthesis	Metabolism	Metabolism of terpenoids and polyketides
Msa_32646	ko03015//mRNA surveillance pathway	Genetic Information Processing	Translation
Msa_3267	ko04016//MAPK signaling pathway - plant	Environmental Information Processing	Signal transduction
Msa_32692	ko00500//Starch and sucrose metabolism	Metabolism	Carbohydrate metabolism
Msa_32713	ko00330//Arginine and proline metabolism;ko00410//beta-Alanine metabolism	Metabolism	Metabolism of other amino acids;Amino acid metabolism
Msa_32718	ko01100//Metabolic pathways;ko01110//Biosynthesis of secondary metabolites;ko00909//Sesquiterpenoid and triterpenoid biosynthesis;ko00100//Steroid biosynthesis	Metabolism	Metabolism of terpenoids and polyketides;Lipid metabolism;Global and overview maps
Msa_32804	ko03022//Basal transcription factors;ko03420//Nucleotide excision repair	Genetic Information Processing	Transcription;Replication and repair
Msa_3281	ko01100//Metabolic pathways;ko00510//N-Glycan biosynthesis	Metabolism	Glycan biosynthesis and metabolism;Global and overview maps
Msa_32830	ko04075//Plant hormone signal transduction;ko04016//MAPK signaling pathway - plant	Environmental Information Processing	Signal transduction
Msa_32887	ko03040//Spliceosome	Genetic Information Processing	Transcription
Msa_3292	ko01100//Metabolic pathways;ko00500//Starch and sucrose metabolism;ko00052//Galactose metabolism	Metabolism	Carbohydrate metabolism;Global and overview maps
Msa_32938	ko03040//Spliceosome;ko04141//Protein processing in endoplasmic reticulum;ko04144//Endocytosis	Genetic Information Processing;Cellular Processes	Folding, sorting and degradation;Transport and catabolism;Transcription
Msa_32956	ko00053//Ascorbate and aldarate metabolism;ko03013//RNA transport;ko00520//Amino sugar and nucleotide sugar metabolism;ko00052//Galactose metabolism;ko01100//Metabolic pathways;ko00040//Pentose and glucuronate interconversions	Genetic Information Processing;Metabolism	Translation;Carbohydrate metabolism;Global and overview maps
Msa_32964	ko00270//Cysteine and methionine metabolism;ko01100//Metabolic pathways	Metabolism	Global and overview maps;Amino acid metabolism
Msa_33056	ko03010//Ribosome	Genetic Information Processing	Translation
Msa_33062	ko00062//Fatty acid elongation;ko01100//Metabolic pathways;ko01110//Biosynthesis of secondary metabolites	Metabolism	Lipid metabolism;Global and overview maps
Msa_33068	ko00561//Glycerolipid metabolism;ko01110//Biosynthesis of secondary metabolites;ko00564//Glycerophospholipid metabolism	Metabolism	Lipid metabolism;Global and overview maps
Msa_33075	ko00280//Valine, leucine and isoleucine degradation;ko01100//Metabolic pathways	Metabolism	Amino acid metabolism;Global and overview maps
Msa_3310	ko00280//Valine, leucine and isoleucine degradation;ko01100//Metabolic pathways	Metabolism	Global and overview maps;Amino acid metabolism
Msa_33101	ko03010//Ribosome	Genetic Information Processing	Translation
Msa_33103	ko04141//Protein processing in endoplasmic reticulum;ko03040//Spliceosome;ko04144//Endocytosis	Genetic Information Processing;Cellular Processes	Folding, sorting and degradation;Transport and catabolism;Transcription
Msa_33134	ko04626//Plant-pathogen interaction;ko04016//MAPK signaling pathway - plant	Organismal Systems;Environmental Information Processing	Environmental adaptation;Signal transduction
Msa_3314	ko03008//Ribosome biogenesis in eukaryotes	Genetic Information Processing	Translation
Msa_33141	ko00592//alpha-Linolenic acid metabolism;ko00591//Linoleic acid metabolism;ko01100//Metabolic pathways;ko01110//Biosynthesis of secondary metabolites	Metabolism	Global and overview maps;Lipid metabolism
Msa_33144	ko01100//Metabolic pathways;ko00400//Phenylalanine, tyrosine and tryptophan biosynthesis;ko01110//Biosynthesis of secondary metabolites;ko01230//Biosynthesis of amino acids	Metabolism	Global and overview maps;Amino acid metabolism
Msa_33169	ko00450//Selenocompound metabolism;ko00270//Cysteine and methionine metabolism;ko01100//Metabolic pathways;ko01110//Biosynthesis of secondary metabolites;ko01230//Biosynthesis of amino acids	Metabolism	Metabolism of other amino acids;Amino acid metabolism;Global and overview maps
Msa_33182	ko01100//Metabolic pathways;ko00906//Carotenoid biosynthesis;ko01110//Biosynthesis of secondary metabolites	Metabolism	Metabolism of terpenoids and polyketides;Global and overview maps
Msa_33215	ko04144//Endocytosis;ko03013//RNA transport	Cellular Processes;Genetic Information Processing	Translation;Transport and catabolism
Msa_33227	ko03018//RNA degradation	Genetic Information Processing	Folding, sorting and degradation
Msa_33253	ko04712//Circadian rhythm - plant	Organismal Systems	Environmental adaptation
Msa_33257	ko03013//RNA transport	Genetic Information Processing	Translation
Msa_3335	ko00280//Valine, leucine and isoleucine degradation;ko01100//Metabolic pathways;ko00770//Pantothenate and CoA biosynthesis;ko00290//Valine, leucine and isoleucine biosynthesis;ko01230//Biosynthesis of amino acids;ko00270//Cysteine and methionine metabolism;ko01210//2-Oxocarboxylic acid metabolism;ko01110//Biosynthesis of secondary metabolites	Metabolism	Global and overview maps;Metabolism of cofactors and vitamins;Amino acid metabolism
Msa_33363	ko00500//Starch and sucrose metabolism;ko01100//Metabolic pathways	Metabolism	Global and overview maps;Carbohydrate metabolism
Msa_33421	ko03015//mRNA surveillance pathway	Genetic Information Processing	Translation
Msa_33425	ko01230//Biosynthesis of amino acids;ko00030//Pentose phosphate pathway;ko01110//Biosynthesis of secondary metabolites;ko01200//Carbon metabolism;ko00710//Carbon fixation in photosynthetic organisms;ko01100//Metabolic pathways	Metabolism	Energy metabolism;Global and overview maps;Carbohydrate metabolism
Msa_33426	ko03015//mRNA surveillance pathway	Genetic Information Processing	Translation
Msa_33429	ko00052//Galactose metabolism;ko00511//Other glycan degradation;ko01100//Metabolic pathways;ko00600//Sphingolipid metabolism;ko00531//Glycosaminoglycan degradation;ko00604//Glycosphingolipid biosynthesis - ganglio series	Metabolism	Carbohydrate metabolism;Lipid metabolism;Glycan biosynthesis and metabolism;Global and overview maps
Msa_33434	ko03050//Proteasome	Genetic Information Processing	Folding, sorting and degradation
Msa_33441	ko03040//Spliceosome	Genetic Information Processing	Transcription
Msa_3346	ko03040//Spliceosome	Genetic Information Processing	Transcription
Msa_33529	ko04146//Peroxisome;ko01100//Metabolic pathways;ko01212//Fatty acid metabolism;ko00592//alpha-Linolenic acid metabolism;ko01040//Biosynthesis of unsaturated fatty acids;ko00071//Fatty acid degradation;ko01110//Biosynthesis of secondary metabolites	Cellular Processes;Metabolism	Transport and catabolism;Global and overview maps;Lipid metabolism
Msa_33543	ko00071//Fatty acid degradation;ko00590//Arachidonic acid metabolism;ko01100//Metabolic pathways	Metabolism	Global and overview maps;Lipid metabolism
Msa_33544	ko04626//Plant-pathogen interaction	Organismal Systems	Environmental adaptation
Msa_33553	ko04626//Plant-pathogen interaction	Organismal Systems	Environmental adaptation
Msa_33562	ko01100//Metabolic pathways;ko00040//Pentose and glucuronate interconversions	Metabolism	Carbohydrate metabolism;Global and overview maps
Msa_33583	ko01110//Biosynthesis of secondary metabolites;ko01100//Metabolic pathways;ko00860//Porphyrin and chlorophyll metabolism	Metabolism	Global and overview maps;Metabolism of cofactors and vitamins
Msa_3359	ko03022//Basal transcription factors	Genetic Information Processing	Transcription
Msa_33603	ko00230//Purine metabolism;ko01100//Metabolic pathways	Metabolism	Nucleotide metabolism;Global and overview maps
Msa_33623	ko03010//Ribosome	Genetic Information Processing	Translation
Msa_33633	ko04626//Plant-pathogen interaction;ko04141//Protein processing in endoplasmic reticulum	Genetic Information Processing;Organismal Systems	Folding, sorting and degradation;Environmental adaptation
Msa_33676	ko04075//Plant hormone signal transduction	Environmental Information Processing	Signal transduction
Msa_33758	ko00860//Porphyrin and chlorophyll metabolism;ko01110//Biosynthesis of secondary metabolites;ko00970//Aminoacyl-tRNA biosynthesis;ko01100//Metabolic pathways	Metabolism;Genetic Information Processing	Metabolism of cofactors and vitamins;Translation;Global and overview maps
Msa_33796	ko00520//Amino sugar and nucleotide sugar metabolism	Metabolism	Carbohydrate metabolism
Msa_33811	ko00600//Sphingolipid metabolism;ko01100//Metabolic pathways	Metabolism	Lipid metabolism;Global and overview maps
Msa_33867	ko03008//Ribosome biogenesis in eukaryotes;ko03018//RNA degradation	Genetic Information Processing	Folding, sorting and degradation;Translation
Msa_33915	ko00531//Glycosaminoglycan degradation;ko01100//Metabolic pathways	Metabolism	Glycan biosynthesis and metabolism;Global and overview maps
Msa_33921	ko00010//Glycolysis / Gluconeogenesis;ko00410//beta-Alanine metabolism;ko00280//Valine, leucine and isoleucine degradation;ko00053//Ascorbate and aldarate metabolism;ko00071//Fatty acid degradation;ko00310//Lysine degradation;ko00561//Glycerolipid metabolism;ko00380//Tryptophan metabolism;ko01110//Biosynthesis of secondary metabolites;ko00340//Histidine metabolism;ko01100//Metabolic pathways;ko00…	Metabolism	Lipid metabolism;Amino acid metabolism;Metabolism of other amino acids;Global and overview maps;Carbohydrate metabolism
Msa_33948	ko00970//Aminoacyl-tRNA biosynthesis	Genetic Information Processing	Translation
Msa_33969	ko03040//Spliceosome;ko04141//Protein processing in endoplasmic reticulum;ko04144//Endocytosis	Cellular Processes;Genetic Information Processing	Transcription;Folding, sorting and degradation;Transport and catabolism
Msa_33974	ko00562//Inositol phosphate metabolism;ko00565//Ether lipid metabolism;ko01110//Biosynthesis of secondary metabolites;ko04144//Endocytosis;ko04070//Phosphatidylinositol signaling system;ko01100//Metabolic pathways;ko00564//Glycerophospholipid metabolism;ko04145//Phagosome	Environmental Information Processing;Metabolism;Cellular Processes	Transport and catabolism;Global and overview maps;Signal transduction;Carbohydrate metabolism;Lipid metabolism
Msa_33979	ko03013//RNA transport	Genetic Information Processing	Translation
Msa_33984	ko04070//Phosphatidylinositol signaling system;ko01100//Metabolic pathways;ko00562//Inositol phosphate metabolism	Environmental Information Processing;Metabolism	Global and overview maps;Carbohydrate metabolism;Signal transduction
Msa_34007	ko01110//Biosynthesis of secondary metabolites;ko01100//Metabolic pathways;ko00564//Glycerophospholipid metabolism	Metabolism	Lipid metabolism;Global and overview maps
Msa_34021	ko03013//RNA transport;ko03015//mRNA surveillance pathway;ko03040//Spliceosome	Genetic Information Processing	Translation;Transcription
Msa_34048	ko01100//Metabolic pathways;ko00620//Pyruvate metabolism;ko01110//Biosynthesis of secondary metabolites;ko01230//Biosynthesis of amino acids;ko00230//Purine metabolism;ko00010//Glycolysis / Gluconeogenesis;ko01200//Carbon metabolism	Metabolism	Nucleotide metabolism;Carbohydrate metabolism;Global and overview maps
Msa_34066	ko03420//Nucleotide excision repair;ko03430//Mismatch repair;ko03440//Homologous recombination;ko03030//DNA replication	Genetic Information Processing	Replication and repair
Msa_34096	ko03008//Ribosome biogenesis in eukaryotes	Genetic Information Processing	Translation
Msa_34103	ko04120//Ubiquitin mediated proteolysis	Genetic Information Processing	Folding, sorting and degradation
Msa_34116	ko00970//Aminoacyl-tRNA biosynthesis	Genetic Information Processing	Translation
Msa_34187	ko03060//Protein export;ko04141//Protein processing in endoplasmic reticulum	Genetic Information Processing	Folding, sorting and degradation
Msa_34199	ko04075//Plant hormone signal transduction;ko03022//Basal transcription factors	Environmental Information Processing;Genetic Information Processing	Signal transduction;Transcription
Msa_34257	ko00970//Aminoacyl-tRNA biosynthesis	Genetic Information Processing	Translation
Msa_34267	ko04144//Endocytosis	Cellular Processes	Transport and catabolism
Msa_34268	ko00030//Pentose phosphate pathway;ko01100//Metabolic pathways;ko01110//Biosynthesis of secondary metabolites;ko00010//Glycolysis / Gluconeogenesis;ko00051//Fructose and mannose metabolism	Metabolism	Global and overview maps;Carbohydrate metabolism
Msa_34289	ko00591//Linoleic acid metabolism	Metabolism	Lipid metabolism
Msa_34299	ko00906//Carotenoid biosynthesis	Metabolism	Metabolism of terpenoids and polyketides
Msa_3430	ko01110//Biosynthesis of secondary metabolites;ko00630//Glyoxylate and dicarboxylate metabolism;ko01100//Metabolic pathways;ko00260//Glycine, serine and threonine metabolism;ko01200//Carbon metabolism	Metabolism	Amino acid metabolism;Global and overview maps;Carbohydrate metabolism
Msa_34341	ko01100//Metabolic pathways;ko00230//Purine metabolism;ko00240//Pyrimidine metabolism	Metabolism	Global and overview maps;Nucleotide metabolism
Msa_34353	ko03018//RNA degradation	Genetic Information Processing	Folding, sorting and degradation
Msa_34362	ko03050//Proteasome	Genetic Information Processing	Folding, sorting and degradation
Msa_34381	ko01100//Metabolic pathways;ko00270//Cysteine and methionine metabolism	Metabolism	Amino acid metabolism;Global and overview maps
Msa_34411	ko00062//Fatty acid elongation;ko01110//Biosynthesis of secondary metabolites;ko01100//Metabolic pathways	Metabolism	Global and overview maps;Lipid metabolism
Msa_3452	ko00620//Pyruvate metabolism;ko00710//Carbon fixation in photosynthetic organisms;ko01100//Metabolic pathways;ko01200//Carbon metabolism	Metabolism	Energy metabolism;Carbohydrate metabolism;Global and overview maps
Msa_34566	ko04144//Endocytosis	Cellular Processes	Transport and catabolism
Msa_34574	ko03010//Ribosome	Genetic Information Processing	Translation
Msa_3458	ko02010//ABC transporters	Environmental Information Processing	Membrane transport
Msa_34628	ko04144//Endocytosis	Cellular Processes	Transport and catabolism
Msa_34635	ko03420//Nucleotide excision repair;ko03440//Homologous recombination;ko03030//DNA replication;ko03430//Mismatch repair	Genetic Information Processing	Replication and repair
Msa_34643	ko00020//Citrate cycle (TCA cycle);ko01100//Metabolic pathways;ko01110//Biosynthesis of secondary metabolites	Metabolism	Global and overview maps;Carbohydrate metabolism
Msa_34651	ko03013//RNA transport	Genetic Information Processing	Translation
Msa_34677	ko00053//Ascorbate and aldarate metabolism;ko01100//Metabolic pathways;ko01110//Biosynthesis of secondary metabolites	Metabolism	Carbohydrate metabolism;Global and overview maps
Msa_34691	ko04075//Plant hormone signal transduction	Environmental Information Processing	Signal transduction
Msa_34720	ko01100//Metabolic pathways;ko00040//Pentose and glucuronate interconversions	Metabolism	Global and overview maps;Carbohydrate metabolism
Msa_34742	ko00190//Oxidative phosphorylation;ko01100//Metabolic pathways	Metabolism	Energy metabolism;Global and overview maps
Msa_34773	ko01100//Metabolic pathways;ko01110//Biosynthesis of secondary metabolites;ko00030//Pentose phosphate pathway;ko00051//Fructose and mannose metabolism;ko00010//Glycolysis / Gluconeogenesis	Metabolism	Carbohydrate metabolism;Global and overview maps
Msa_34797	ko04626//Plant-pathogen interaction	Organismal Systems	Environmental adaptation
Msa_34805	ko04075//Plant hormone signal transduction	Environmental Information Processing	Signal transduction
Msa_34810	ko01100//Metabolic pathways;ko00630//Glyoxylate and dicarboxylate metabolism;ko00260//Glycine, serine and threonine metabolism;ko00460//Cyanoamino acid metabolism;ko00670//One carbon pool by folate;ko01230//Biosynthesis of amino acids;ko01110//Biosynthesis of secondary metabolites;ko01200//Carbon metabolism	Metabolism	Amino acid metabolism;Metabolism of cofactors and vitamins;Carbohydrate metabolism;Global and overview maps;Metabolism of other amino acids
Msa_34816	ko04016//MAPK signaling pathway - plant;ko04075//Plant hormone signal transduction	Environmental Information Processing	Signal transduction
Msa_34841	ko00970//Aminoacyl-tRNA biosynthesis	Genetic Information Processing	Translation
Msa_34859	ko01100//Metabolic pathways;ko00270//Cysteine and methionine metabolism	Metabolism	Amino acid metabolism;Global and overview maps
Msa_34932	ko03015//mRNA surveillance pathway	Genetic Information Processing	Translation
Msa_34941	ko03018//RNA degradation	Genetic Information Processing	Folding, sorting and degradation
Msa_34942	ko03015//mRNA surveillance pathway	Genetic Information Processing	Translation
Msa_34945	ko04712//Circadian rhythm - plant	Organismal Systems	Environmental adaptation
Msa_34999	ko03040//Spliceosome	Genetic Information Processing	Transcription
Msa_35	ko01100//Metabolic pathways;ko01110//Biosynthesis of secondary metabolites;ko01212//Fatty acid metabolism;ko00620//Pyruvate metabolism;ko00640//Propanoate metabolism;ko00061//Fatty acid biosynthesis	Metabolism	Lipid metabolism;Carbohydrate metabolism;Global and overview maps
Msa_35029	ko04145//Phagosome	Cellular Processes	Transport and catabolism
Msa_35034	ko00430//Taurine and hypotaurine metabolism;ko00460//Cyanoamino acid metabolism;ko01100//Metabolic pathways;ko00590//Arachidonic acid metabolism;ko00480//Glutathione metabolism	Metabolism	Global and overview maps;Lipid metabolism;Metabolism of other amino acids
Msa_35080	ko04626//Plant-pathogen interaction	Organismal Systems	Environmental adaptation
Msa_35082	ko04075//Plant hormone signal transduction	Environmental Information Processing	Signal transduction
Msa_35121	ko00780//Biotin metabolism;ko00061//Fatty acid biosynthesis;ko01212//Fatty acid metabolism;ko01100//Metabolic pathways	Metabolism	Lipid metabolism;Global and overview maps;Metabolism of cofactors and vitamins
Msa_35136	ko00500//Starch and sucrose metabolism;ko01100//Metabolic pathways	Metabolism	Carbohydrate metabolism;Global and overview maps
Msa_35151	ko00970//Aminoacyl-tRNA biosynthesis	Genetic Information Processing	Translation
Msa_35192	ko00630//Glyoxylate and dicarboxylate metabolism;ko00020//Citrate cycle (TCA cycle);ko00270//Cysteine and methionine metabolism;ko01100//Metabolic pathways;ko00620//Pyruvate metabolism;ko01110//Biosynthesis of secondary metabolites;ko01200//Carbon metabolism;ko00710//Carbon fixation in photosynthetic organisms	Metabolism	Amino acid metabolism;Energy metabolism;Global and overview maps;Carbohydrate metabolism
Msa_35195	ko03050//Proteasome;ko04144//Endocytosis	Genetic Information Processing;Cellular Processes	Transport and catabolism;Folding, sorting and degradation
Msa_35197	ko00600//Sphingolipid metabolism;ko01100//Metabolic pathways	Metabolism	Global and overview maps;Lipid metabolism
Msa_35203	ko04626//Plant-pathogen interaction	Organismal Systems	Environmental adaptation
Msa_35217	ko01100//Metabolic pathways;ko04144//Endocytosis;ko00565//Ether lipid metabolism;ko01110//Biosynthesis of secondary metabolites;ko00564//Glycerophospholipid metabolism	Metabolism;Cellular Processes	Transport and catabolism;Lipid metabolism;Global and overview maps
Msa_35229	ko04144//Endocytosis	Cellular Processes	Transport and catabolism
Msa_35257	ko04144//Endocytosis	Cellular Processes	Transport and catabolism
Msa_35263	ko00510//N-Glycan biosynthesis;ko01100//Metabolic pathways;ko04141//Protein processing in endoplasmic reticulum	Metabolism;Genetic Information Processing	Global and overview maps;Folding, sorting and degradation;Glycan biosynthesis and metabolism
Msa_35271	ko00230//Purine metabolism;ko01230//Biosynthesis of amino acids;ko01110//Biosynthesis of secondary metabolites;ko01100//Metabolic pathways;ko01200//Carbon metabolism;ko00620//Pyruvate metabolism;ko00010//Glycolysis / Gluconeogenesis	Metabolism	Carbohydrate metabolism;Nucleotide metabolism;Global and overview maps
Msa_3528	ko03020//RNA polymerase	Genetic Information Processing	Transcription
Msa_35290	ko04146//Peroxisome	Cellular Processes	Transport and catabolism
Msa_35320	ko03030//DNA replication;ko03440//Homologous recombination;ko03430//Mismatch repair;ko03420//Nucleotide excision repair	Genetic Information Processing	Replication and repair
Msa_35336	ko03013//RNA transport	Genetic Information Processing	Translation
Msa_35338	ko04016//MAPK signaling pathway - plant	Environmental Information Processing	Signal transduction
Msa_35339	ko00250//Alanine, aspartate and glutamate metabolism;ko01110//Biosynthesis of secondary metabolites;ko01230//Biosynthesis of amino acids;ko01100//Metabolic pathways	Metabolism	Amino acid metabolism;Global and overview maps
Msa_35347	ko01100//Metabolic pathways;ko01200//Carbon metabolism;ko00710//Carbon fixation in photosynthetic organisms;ko00620//Pyruvate metabolism	Metabolism	Carbohydrate metabolism;Energy metabolism;Global and overview maps
Msa_35361	ko04712//Circadian rhythm - plant	Organismal Systems	Environmental adaptation
Msa_35362	ko04933//AGE-RAGE signaling pathway in diabetic complications;ko04712//Circadian rhythm - plant	Organismal Systems;Human Diseases	Environmental adaptation;Endocrine and metabolic diseases
Msa_35370	ko01100//Metabolic pathways;ko00760//Nicotinate and nicotinamide metabolism	Metabolism	Global and overview maps;Metabolism of cofactors and vitamins
Msa_35402	ko00592//alpha-Linolenic acid metabolism	Metabolism	Lipid metabolism
Msa_35413	ko01100//Metabolic pathways;ko00790//Folate biosynthesis	Metabolism	Metabolism of cofactors and vitamins;Global and overview maps
Msa_35429	ko00909//Sesquiterpenoid and triterpenoid biosynthesis;ko01110//Biosynthesis of secondary metabolites	Metabolism	Global and overview maps;Metabolism of terpenoids and polyketides
Msa_35450	ko04141//Protein processing in endoplasmic reticulum	Genetic Information Processing	Folding, sorting and degradation
Msa_35502	ko04712//Circadian rhythm - plant	Organismal Systems	Environmental adaptation
Msa_35531	ko01100//Metabolic pathways;ko00040//Pentose and glucuronate interconversions	Metabolism	Carbohydrate metabolism;Global and overview maps
Msa_35577	ko00520//Amino sugar and nucleotide sugar metabolism;ko01100//Metabolic pathways	Metabolism	Global and overview maps;Carbohydrate metabolism
Msa_35593	ko03022//Basal transcription factors;ko04070//Phosphatidylinositol signaling system;ko01100//Metabolic pathways;ko04145//Phagosome;ko00562//Inositol phosphate metabolism	Genetic Information Processing;Metabolism;Cellular Processes;Environmental Information Processing	Global and overview maps;Transport and catabolism;Carbohydrate metabolism;Transcription;Signal transduction
Msa_35595	ko00040//Pentose and glucuronate interconversions;ko01100//Metabolic pathways	Metabolism	Global and overview maps;Carbohydrate metabolism
Msa_35646	ko04016//MAPK signaling pathway - plant	Environmental Information Processing	Signal transduction
Msa_3565	ko03018//RNA degradation	Genetic Information Processing	Folding, sorting and degradation
Msa_35651	ko04144//Endocytosis	Cellular Processes	Transport and catabolism
Msa_35661	ko00052//Galactose metabolism;ko01100//Metabolic pathways;ko00500//Starch and sucrose metabolism	Metabolism	Global and overview maps;Carbohydrate metabolism
Msa_35671	ko04144//Endocytosis	Cellular Processes	Transport and catabolism
Msa_35683	ko04712//Circadian rhythm - plant;ko03008//Ribosome biogenesis in eukaryotes	Genetic Information Processing;Organismal Systems	Translation;Environmental adaptation
Msa_35731	ko00190//Oxidative phosphorylation;ko04145//Phagosome;ko01100//Metabolic pathways	Cellular Processes;Metabolism	Global and overview maps;Energy metabolism;Transport and catabolism
Msa_35754	ko03040//Spliceosome	Genetic Information Processing	Transcription
Msa_35759	ko04144//Endocytosis	Cellular Processes	Transport and catabolism
Msa_35760	ko00010//Glycolysis / Gluconeogenesis;ko00620//Pyruvate metabolism;ko00630//Glyoxylate and dicarboxylate metabolism;ko01100//Metabolic pathways;ko01200//Carbon metabolism;ko01110//Biosynthesis of secondary metabolites	Metabolism	Carbohydrate metabolism;Global and overview maps
Msa_35769	ko00100//Steroid biosynthesis;ko00909//Sesquiterpenoid and triterpenoid biosynthesis;ko01100//Metabolic pathways;ko01110//Biosynthesis of secondary metabolites	Metabolism	Metabolism of terpenoids and polyketides;Lipid metabolism;Global and overview maps
Msa_35773	ko03440//Homologous recombination;ko03030//DNA replication;ko03410//Base excision repair;ko03420//Nucleotide excision repair	Genetic Information Processing	Replication and repair
Msa_35819	ko00195//Photosynthesis;ko01100//Metabolic pathways	Metabolism	Global and overview maps;Energy metabolism
Msa_35841	ko01100//Metabolic pathways;ko00730//Thiamine metabolism	Metabolism	Metabolism of cofactors and vitamins;Global and overview maps
Msa_35874	ko03013//RNA transport	Genetic Information Processing	Translation
Msa_35900	ko01230//Biosynthesis of amino acids;ko03018//RNA degradation;ko00010//Glycolysis / Gluconeogenesis;ko01200//Carbon metabolism;ko01110//Biosynthesis of secondary metabolites;ko01100//Metabolic pathways	Genetic Information Processing;Metabolism	Carbohydrate metabolism;Folding, sorting and degradation;Global and overview maps
Msa_35912	ko03040//Spliceosome	Genetic Information Processing	Transcription
Msa_35963	ko00591//Linoleic acid metabolism	Metabolism	Lipid metabolism
Msa_35981	ko01100//Metabolic pathways;ko00940//Phenylpropanoid biosynthesis;ko00941//Flavonoid biosynthesis;ko00945//Stilbenoid, diarylheptanoid and gingerol biosynthesis;ko01110//Biosynthesis of secondary metabolites	Metabolism	Global and overview maps;Biosynthesis of other secondary metabolites
Msa_3601	ko01210//2-Oxocarboxylic acid metabolism;ko04146//Peroxisome;ko01230//Biosynthesis of amino acids;ko01100//Metabolic pathways;ko01200//Carbon metabolism;ko01110//Biosynthesis of secondary metabolites;ko00020//Citrate cycle (TCA cycle);ko00480//Glutathione metabolism	Cellular Processes;Metabolism	Global and overview maps;Transport and catabolism;Carbohydrate metabolism;Metabolism of other amino acids
Msa_36011	ko00500//Starch and sucrose metabolism	Metabolism	Carbohydrate metabolism
Msa_36042	ko01100//Metabolic pathways;ko00562//Inositol phosphate metabolism;ko00010//Glycolysis / Gluconeogenesis	Metabolism	Carbohydrate metabolism;Global and overview maps
Msa_36046	ko03015//mRNA surveillance pathway	Genetic Information Processing	Translation
Msa_3605	ko00562//Inositol phosphate metabolism;ko04070//Phosphatidylinositol signaling system;ko01100//Metabolic pathways;ko04145//Phagosome	Metabolism;Cellular Processes;Environmental Information Processing	Global and overview maps;Transport and catabolism;Signal transduction;Carbohydrate metabolism
Msa_36065	ko00970//Aminoacyl-tRNA biosynthesis	Genetic Information Processing	Translation
Msa_36088	ko01100//Metabolic pathways;ko00670//One carbon pool by folate;ko01230//Biosynthesis of amino acids;ko00260//Glycine, serine and threonine metabolism;ko01110//Biosynthesis of secondary metabolites;ko00630//Glyoxylate and dicarboxylate metabolism;ko00460//Cyanoamino acid metabolism;ko01200//Carbon metabolism	Metabolism	Amino acid metabolism;Global and overview maps;Carbohydrate metabolism;Metabolism of other amino acids;Metabolism of cofactors and vitamins
Msa_36143	ko00500//Starch and sucrose metabolism	Metabolism	Carbohydrate metabolism
Msa_3619	ko00270//Cysteine and methionine metabolism;ko01100//Metabolic pathways	Metabolism	Global and overview maps;Amino acid metabolism
Msa_36197	ko01230//Biosynthesis of amino acids;ko01110//Biosynthesis of secondary metabolites;ko03018//RNA degradation;ko01200//Carbon metabolism;ko01100//Metabolic pathways;ko00010//Glycolysis / Gluconeogenesis	Metabolism;Genetic Information Processing	Global and overview maps;Folding, sorting and degradation;Carbohydrate metabolism
Msa_36201	ko01230//Biosynthesis of amino acids;ko01100//Metabolic pathways;ko01110//Biosynthesis of secondary metabolites;ko00400//Phenylalanine, tyrosine and tryptophan biosynthesis	Metabolism	Global and overview maps;Amino acid metabolism
Msa_36217	ko00230//Purine metabolism;ko01100//Metabolic pathways;ko01110//Biosynthesis of secondary metabolites	Metabolism	Global and overview maps;Nucleotide metabolism
Msa_36230	ko01110//Biosynthesis of secondary metabolites;ko01230//Biosynthesis of amino acids;ko01200//Carbon metabolism;ko00710//Carbon fixation in photosynthetic organisms;ko01100//Metabolic pathways;ko00030//Pentose phosphate pathway;ko00051//Fructose and mannose metabolism;ko00010//Glycolysis / Gluconeogenesis	Metabolism	Energy metabolism;Carbohydrate metabolism;Global and overview maps
Msa_3624	ko01100//Metabolic pathways;ko00562//Inositol phosphate metabolism;ko04070//Phosphatidylinositol signaling system	Environmental Information Processing;Metabolism	Signal transduction;Global and overview maps;Carbohydrate metabolism
Msa_36270	ko00230//Purine metabolism;ko01100//Metabolic pathways;ko03430//Mismatch repair	Metabolism;Genetic Information Processing	Replication and repair;Nucleotide metabolism;Global and overview maps
Msa_36295	ko03040//Spliceosome	Genetic Information Processing	Transcription
Msa_36296	ko01100//Metabolic pathways;ko01110//Biosynthesis of secondary metabolites;ko01230//Biosynthesis of amino acids;ko00300//Lysine biosynthesis	Metabolism	Global and overview maps;Amino acid metabolism
Msa_36328	ko01100//Metabolic pathways;ko01110//Biosynthesis of secondary metabolites;ko00905//Brassinosteroid biosynthesis	Metabolism	Metabolism of terpenoids and polyketides;Global and overview maps
Msa_36379	ko01110//Biosynthesis of secondary metabolites;ko00860//Porphyrin and chlorophyll metabolism	Metabolism	Metabolism of cofactors and vitamins;Global and overview maps
Msa_36418	ko01100//Metabolic pathways;ko00531//Glycosaminoglycan degradation	Metabolism	Glycan biosynthesis and metabolism;Global and overview maps
Msa_36447	ko00943//Isoflavonoid biosynthesis;ko00942//Anthocyanin biosynthesis;ko00944//Flavone and flavonol biosynthesis;ko00330//Arginine and proline metabolism	Metabolism	Biosynthesis of other secondary metabolites;Amino acid metabolism
Msa_36530	ko03430//Mismatch repair;ko03030//DNA replication;ko03420//Nucleotide excision repair;ko03440//Homologous recombination	Genetic Information Processing	Replication and repair
Msa_36577	ko03008//Ribosome biogenesis in eukaryotes	Genetic Information Processing	Translation
Msa_36579	ko04075//Plant hormone signal transduction	Environmental Information Processing	Signal transduction
Msa_36598	ko03008//Ribosome biogenesis in eukaryotes	Genetic Information Processing	Translation
Msa_36630	ko03010//Ribosome	Genetic Information Processing	Translation
Msa_36642	ko03040//Spliceosome	Genetic Information Processing	Transcription
Msa_36647	ko01110//Biosynthesis of secondary metabolites;ko01100//Metabolic pathways;ko00564//Glycerophospholipid metabolism;ko00561//Glycerolipid metabolism	Metabolism	Global and overview maps;Lipid metabolism
Msa_36653	ko00770//Pantothenate and CoA biosynthesis;ko01100//Metabolic pathways;ko00240//Pyrimidine metabolism;ko00410//beta-Alanine metabolism	Metabolism	Metabolism of cofactors and vitamins;Nucleotide metabolism;Metabolism of other amino acids;Global and overview maps
Msa_36661	ko03010//Ribosome	Genetic Information Processing	Translation
Msa_36669	ko01100//Metabolic pathways;ko00053//Ascorbate and aldarate metabolism	Metabolism	Carbohydrate metabolism;Global and overview maps
Msa_36715	ko01100//Metabolic pathways;ko01110//Biosynthesis of secondary metabolites;ko00906//Carotenoid biosynthesis	Metabolism	Global and overview maps;Metabolism of terpenoids and polyketides
Msa_36723	ko00520//Amino sugar and nucleotide sugar metabolism;ko01100//Metabolic pathways	Metabolism	Carbohydrate metabolism;Global and overview maps
Msa_36761	ko04146//Peroxisome;ko01040//Biosynthesis of unsaturated fatty acids;ko00071//Fatty acid degradation;ko00592//alpha-Linolenic acid metabolism;ko01212//Fatty acid metabolism;ko01100//Metabolic pathways;ko01110//Biosynthesis of secondary metabolites	Metabolism;Cellular Processes	Global and overview maps;Transport and catabolism;Lipid metabolism
Msa_36779	ko04144//Endocytosis;ko00564//Glycerophospholipid metabolism;ko01100//Metabolic pathways;ko01110//Biosynthesis of secondary metabolites;ko00565//Ether lipid metabolism	Metabolism;Cellular Processes	Global and overview maps;Transport and catabolism;Lipid metabolism
Msa_36797	ko01100//Metabolic pathways;ko00230//Purine metabolism;ko00620//Pyruvate metabolism;ko00010//Glycolysis / Gluconeogenesis;ko01200//Carbon metabolism;ko01230//Biosynthesis of amino acids;ko01110//Biosynthesis of secondary metabolites	Metabolism	Carbohydrate metabolism;Global and overview maps;Nucleotide metabolism
Msa_36870	ko04146//Peroxisome;ko04016//MAPK signaling pathway - plant;ko01200//Carbon metabolism;ko00630//Glyoxylate and dicarboxylate metabolism;ko00380//Tryptophan metabolism;ko01110//Biosynthesis of secondary metabolites	Cellular Processes;Environmental Information Processing;Metabolism	Carbohydrate metabolism;Amino acid metabolism;Transport and catabolism;Global and overview maps;Signal transduction
Msa_36882	ko01100//Metabolic pathways;ko00270//Cysteine and methionine metabolism;ko01230//Biosynthesis of amino acids;ko01110//Biosynthesis of secondary metabolites;ko00920//Sulfur metabolism;ko00450//Selenocompound metabolism	Metabolism	Global and overview maps;Metabolism of other amino acids;Energy metabolism;Amino acid metabolism
Msa_36892	ko00900//Terpenoid backbone biosynthesis;ko01110//Biosynthesis of secondary metabolites;ko01100//Metabolic pathways	Metabolism	Global and overview maps;Metabolism of terpenoids and polyketides
Msa_36919	ko00920//Sulfur metabolism;ko00261//Monobactam biosynthesis;ko00450//Selenocompound metabolism;ko00230//Purine metabolism;ko01100//Metabolic pathways	Metabolism	Nucleotide metabolism;Metabolism of other amino acids;Energy metabolism;Biosynthesis of other secondary metabolites;Global and overview maps
Msa_36938	ko01110//Biosynthesis of secondary metabolites;ko01100//Metabolic pathways;ko00330//Arginine and proline metabolism	Metabolism	Amino acid metabolism;Global and overview maps
Msa_36941	ko00600//Sphingolipid metabolism;ko00531//Glycosaminoglycan degradation;ko00604//Glycosphingolipid biosynthesis - ganglio series;ko00511//Other glycan degradation;ko00052//Galactose metabolism;ko01100//Metabolic pathways	Metabolism	Glycan biosynthesis and metabolism;Carbohydrate metabolism;Global and overview maps;Lipid metabolism
Msa_36962	ko04016//MAPK signaling pathway - plant;ko04075//Plant hormone signal transduction	Environmental Information Processing	Signal transduction
Msa_36967	ko01100//Metabolic pathways;ko00400//Phenylalanine, tyrosine and tryptophan biosynthesis;ko01110//Biosynthesis of secondary metabolites;ko01230//Biosynthesis of amino acids	Metabolism	Global and overview maps;Amino acid metabolism
Msa_36985	ko00071//Fatty acid degradation;ko01100//Metabolic pathways;ko00590//Arachidonic acid metabolism	Metabolism	Global and overview maps;Lipid metabolism
Msa_36998	ko03008//Ribosome biogenesis in eukaryotes	Genetic Information Processing	Translation
Msa_37005	ko00250//Alanine, aspartate and glutamate metabolism;ko01100//Metabolic pathways;ko01110//Biosynthesis of secondary metabolites;ko00220//Arginine biosynthesis;ko01230//Biosynthesis of amino acids	Metabolism	Amino acid metabolism;Global and overview maps
Msa_37022	ko01110//Biosynthesis of secondary metabolites;ko01100//Metabolic pathways;ko00630//Glyoxylate and dicarboxylate metabolism;ko00260//Glycine, serine and threonine metabolism;ko00460//Cyanoamino acid metabolism;ko00670//One carbon pool by folate;ko01230//Biosynthesis of amino acids;ko01200//Carbon metabolism	Metabolism	Metabolism of cofactors and vitamins;Amino acid metabolism;Global and overview maps;Metabolism of other amino acids;Carbohydrate metabolism
Msa_37071	ko01100//Metabolic pathways;ko00040//Pentose and glucuronate interconversions	Metabolism	Carbohydrate metabolism;Global and overview maps
Msa_37127	ko00040//Pentose and glucuronate interconversions;ko01100//Metabolic pathways	Metabolism	Global and overview maps;Carbohydrate metabolism
Msa_37132	ko00330//Arginine and proline metabolism;ko00310//Lysine degradation;ko00340//Histidine metabolism;ko01100//Metabolic pathways;ko00620//Pyruvate metabolism;ko00280//Valine, leucine and isoleucine degradation;ko00260//Glycine, serine and threonine metabolism;ko00010//Glycolysis / Gluconeogenesis;ko00410//beta-Alanine metabolism;ko00380//Tryptophan metabolism;ko00053//Ascorbate and aldarate metabol…	Metabolism	Metabolism of other amino acids;Amino acid metabolism;Global and overview maps;Lipid metabolism;Carbohydrate metabolism
Msa_3714	ko02010//ABC transporters	Environmental Information Processing	Membrane transport
Msa_37144	ko01110//Biosynthesis of secondary metabolites;ko00620//Pyruvate metabolism;ko01200//Carbon metabolism;ko00020//Citrate cycle (TCA cycle);ko01100//Metabolic pathways;ko00010//Glycolysis / Gluconeogenesis	Metabolism	Global and overview maps;Carbohydrate metabolism
Msa_37149	ko01100//Metabolic pathways;ko01110//Biosynthesis of secondary metabolites;ko00906//Carotenoid biosynthesis	Metabolism	Global and overview maps;Metabolism of terpenoids and polyketides
Msa_37170	ko03420//Nucleotide excision repair;ko03440//Homologous recombination;ko03030//DNA replication;ko03430//Mismatch repair	Genetic Information Processing	Replication and repair
Msa_37180	ko03008//Ribosome biogenesis in eukaryotes	Genetic Information Processing	Translation
Msa_37325	ko03013//RNA transport	Genetic Information Processing	Translation
Msa_37338	ko04626//Plant-pathogen interaction	Organismal Systems	Environmental adaptation
Msa_37347	ko03430//Mismatch repair;ko03440//Homologous recombination;ko03030//DNA replication;ko03420//Nucleotide excision repair	Genetic Information Processing	Replication and repair
Msa_37357	ko00940//Phenylpropanoid biosynthesis	Metabolism	Biosynthesis of other secondary metabolites
Msa_37363	ko01110//Biosynthesis of secondary metabolites;ko00010//Glycolysis / Gluconeogenesis;ko01200//Carbon metabolism;ko01100//Metabolic pathways;ko00020//Citrate cycle (TCA cycle);ko00620//Pyruvate metabolism	Metabolism	Carbohydrate metabolism;Global and overview maps
Msa_37369	ko04075//Plant hormone signal transduction	Environmental Information Processing	Signal transduction
Msa_37382	ko00906//Carotenoid biosynthesis;ko01110//Biosynthesis of secondary metabolites;ko01100//Metabolic pathways	Metabolism	Metabolism of terpenoids and polyketides;Global and overview maps
Msa_37384	ko04141//Protein processing in endoplasmic reticulum;ko04120//Ubiquitin mediated proteolysis	Genetic Information Processing	Folding, sorting and degradation
Msa_37395	ko00500//Starch and sucrose metabolism	Metabolism	Carbohydrate metabolism
Msa_37401	ko00195//Photosynthesis	Metabolism	Energy metabolism
Msa_37418	ko00970//Aminoacyl-tRNA biosynthesis;ko01110//Biosynthesis of secondary metabolites;ko00860//Porphyrin and chlorophyll metabolism;ko01100//Metabolic pathways	Metabolism;Genetic Information Processing	Translation;Global and overview maps;Metabolism of cofactors and vitamins
Msa_37441	ko01200//Carbon metabolism;ko01100//Metabolic pathways;ko00010//Glycolysis / Gluconeogenesis;ko01230//Biosynthesis of amino acids;ko00260//Glycine, serine and threonine metabolism;ko01110//Biosynthesis of secondary metabolites	Metabolism	Amino acid metabolism;Global and overview maps;Carbohydrate metabolism
Msa_3746	ko04141//Protein processing in endoplasmic reticulum	Genetic Information Processing	Folding, sorting and degradation
Msa_37475	ko00511//Other glycan degradation	Metabolism	Glycan biosynthesis and metabolism
Msa_37478	ko01200//Carbon metabolism;ko00710//Carbon fixation in photosynthetic organisms;ko01100//Metabolic pathways;ko00620//Pyruvate metabolism	Metabolism	Energy metabolism;Global and overview maps;Carbohydrate metabolism
Msa_37506	ko00071//Fatty acid degradation;ko01110//Biosynthesis of secondary metabolites;ko00010//Glycolysis / Gluconeogenesis;ko00340//Histidine metabolism;ko00620//Pyruvate metabolism;ko00310//Lysine degradation;ko00330//Arginine and proline metabolism;ko00380//Tryptophan metabolism;ko00280//Valine, leucine and isoleucine degradation;ko01100//Metabolic pathways;ko00053//Ascorbate and aldarate metabolism;…	Metabolism	Carbohydrate metabolism;Amino acid metabolism;Lipid metabolism;Global and overview maps;Metabolism of other amino acids
Msa_37515	ko01110//Biosynthesis of secondary metabolites;ko01230//Biosynthesis of amino acids;ko00010//Glycolysis / Gluconeogenesis;ko01200//Carbon metabolism;ko01100//Metabolic pathways;ko00230//Purine metabolism;ko00620//Pyruvate metabolism	Metabolism	Carbohydrate metabolism;Global and overview maps;Nucleotide metabolism
Msa_37546	ko04075//Plant hormone signal transduction	Environmental Information Processing	Signal transduction
Msa_37581	ko04712//Circadian rhythm - plant;ko04075//Plant hormone signal transduction	Environmental Information Processing;Organismal Systems	Environmental adaptation;Signal transduction
Msa_37587	ko04712//Circadian rhythm - plant	Organismal Systems	Environmental adaptation
Msa_37593	ko01110//Biosynthesis of secondary metabolites;ko00860//Porphyrin and chlorophyll metabolism;ko01100//Metabolic pathways	Metabolism	Metabolism of cofactors and vitamins;Global and overview maps
Msa_37611	ko03410//Base excision repair	Genetic Information Processing	Replication and repair
Msa_37615	ko04144//Endocytosis;ko03050//Proteasome	Cellular Processes;Genetic Information Processing	Folding, sorting and degradation;Transport and catabolism
Msa_37665	ko01110//Biosynthesis of secondary metabolites;ko00860//Porphyrin and chlorophyll metabolism	Metabolism	Global and overview maps;Metabolism of cofactors and vitamins
Msa_37682	ko01110//Biosynthesis of secondary metabolites;ko00010//Glycolysis / Gluconeogenesis;ko01100//Metabolic pathways;ko00620//Pyruvate metabolism;ko01200//Carbon metabolism;ko00020//Citrate cycle (TCA cycle)	Metabolism	Global and overview maps;Carbohydrate metabolism
Msa_37697	ko04075//Plant hormone signal transduction	Environmental Information Processing	Signal transduction
Msa_37733	ko01100//Metabolic pathways;ko00620//Pyruvate metabolism;ko01200//Carbon metabolism;ko00630//Glyoxylate and dicarboxylate metabolism;ko01110//Biosynthesis of secondary metabolites	Metabolism	Carbohydrate metabolism;Global and overview maps
Msa_37746	ko02010//ABC transporters	Environmental Information Processing	Membrane transport
Msa_37774	ko04120//Ubiquitin mediated proteolysis	Genetic Information Processing	Folding, sorting and degradation
Msa_37801	ko00061//Fatty acid biosynthesis;ko01212//Fatty acid metabolism;ko01100//Metabolic pathways	Metabolism	Global and overview maps;Lipid metabolism
Msa_37804	ko00260//Glycine, serine and threonine metabolism;ko00630//Glyoxylate and dicarboxylate metabolism;ko01110//Biosynthesis of secondary metabolites;ko00460//Cyanoamino acid metabolism;ko01200//Carbon metabolism;ko01230//Biosynthesis of amino acids;ko00670//One carbon pool by folate;ko01100//Metabolic pathways	Metabolism	Global and overview maps;Metabolism of other amino acids;Metabolism of cofactors and vitamins;Carbohydrate metabolism;Amino acid metabolism
Msa_37805	ko00910//Nitrogen metabolism	Metabolism	Energy metabolism
Msa_37839	ko03013//RNA transport	Genetic Information Processing	Translation
Msa_37842	ko01110//Biosynthesis of secondary metabolites;ko00030//Pentose phosphate pathway;ko00480//Glutathione metabolism;ko01200//Carbon metabolism;ko01100//Metabolic pathways	Metabolism	Carbohydrate metabolism;Global and overview maps;Metabolism of other amino acids
Msa_37872	ko04144//Endocytosis	Cellular Processes	Transport and catabolism
Msa_37938	ko03008//Ribosome biogenesis in eukaryotes;ko03018//RNA degradation	Genetic Information Processing	Translation;Folding, sorting and degradation
Msa_37961	ko03018//RNA degradation;ko01100//Metabolic pathways;ko01200//Carbon metabolism;ko00010//Glycolysis / Gluconeogenesis;ko00051//Fructose and mannose metabolism;ko01230//Biosynthesis of amino acids;ko01110//Biosynthesis of secondary metabolites;ko00052//Galactose metabolism;ko00030//Pentose phosphate pathway	Genetic Information Processing;Metabolism	Carbohydrate metabolism;Global and overview maps;Folding, sorting and degradation
Msa_37962	ko03030//DNA replication;ko03420//Nucleotide excision repair;ko03430//Mismatch repair;ko03440//Homologous recombination	Genetic Information Processing	Replication and repair
Msa_37987	ko00250//Alanine, aspartate and glutamate metabolism;ko00410//beta-Alanine metabolism;ko01110//Biosynthesis of secondary metabolites;ko00430//Taurine and hypotaurine metabolism;ko01100//Metabolic pathways;ko00650//Butanoate metabolism	Metabolism	Metabolism of other amino acids;Amino acid metabolism;Carbohydrate metabolism;Global and overview maps
Msa_38047	ko04626//Plant-pathogen interaction	Organismal Systems	Environmental adaptation
Msa_38097	ko00230//Purine metabolism;ko01110//Biosynthesis of secondary metabolites;ko01100//Metabolic pathways	Metabolism	Global and overview maps;Nucleotide metabolism
Msa_3811	ko03018//RNA degradation;ko03008//Ribosome biogenesis in eukaryotes	Genetic Information Processing	Translation;Folding, sorting and degradation
Msa_38117	ko00052//Galactose metabolism;ko00500//Starch and sucrose metabolism;ko01100//Metabolic pathways	Metabolism	Carbohydrate metabolism;Global and overview maps
Msa_38187	ko00592//alpha-Linolenic acid metabolism	Metabolism	Lipid metabolism
Msa_38215	ko01110//Biosynthesis of secondary metabolites;ko01100//Metabolic pathways;ko00940//Phenylpropanoid biosynthesis	Metabolism	Global and overview maps;Biosynthesis of other secondary metabolites
Msa_38219	ko00561//Glycerolipid metabolism;ko00010//Glycolysis / Gluconeogenesis;ko00040//Pentose and glucuronate interconversions;ko01100//Metabolic pathways;ko01110//Biosynthesis of secondary metabolites	Metabolism	Global and overview maps;Carbohydrate metabolism;Lipid metabolism
Msa_38237	ko04141//Protein processing in endoplasmic reticulum;ko04120//Ubiquitin mediated proteolysis	Genetic Information Processing	Folding, sorting and degradation
Msa_38240	ko01100//Metabolic pathways;ko00780//Biotin metabolism;ko00061//Fatty acid biosynthesis;ko01212//Fatty acid metabolism	Metabolism	Global and overview maps;Lipid metabolism;Metabolism of cofactors and vitamins
Msa_38247	ko04075//Plant hormone signal transduction	Environmental Information Processing	Signal transduction
Msa_38250	ko03013//RNA transport	Genetic Information Processing	Translation
Msa_38263	ko04712//Circadian rhythm - plant	Organismal Systems	Environmental adaptation
Msa_38281	ko00270//Cysteine and methionine metabolism;ko00330//Arginine and proline metabolism;ko01100//Metabolic pathways	Metabolism	Global and overview maps;Amino acid metabolism
Msa_38296	ko04144//Endocytosis;ko03040//Spliceosome;ko04141//Protein processing in endoplasmic reticulum	Cellular Processes;Genetic Information Processing	Folding, sorting and degradation;Transcription;Transport and catabolism
Msa_38340	ko03450//Non-homologous end-joining;ko03440//Homologous recombination	Genetic Information Processing	Replication and repair
Msa_38359	ko03008//Ribosome biogenesis in eukaryotes	Genetic Information Processing	Translation
Msa_38371	ko04145//Phagosome	Cellular Processes	Transport and catabolism
Msa_38388	ko00190//Oxidative phosphorylation;ko01100//Metabolic pathways	Metabolism	Energy metabolism;Global and overview maps
Msa_38389	ko00511//Other glycan degradation	Metabolism	Glycan biosynthesis and metabolism
Msa_384	ko03008//Ribosome biogenesis in eukaryotes	Genetic Information Processing	Translation
Msa_38428	ko01230//Biosynthesis of amino acids;ko01100//Metabolic pathways;ko00400//Phenylalanine, tyrosine and tryptophan biosynthesis;ko00330//Arginine and proline metabolism;ko00350//Tyrosine metabolism;ko01110//Biosynthesis of secondary metabolites;ko00250//Alanine, aspartate and glutamate metabolism;ko01210//2-Oxocarboxylic acid metabolism;ko00950//Isoquinoline alkaloid biosynthesis;ko00360//Phenylala…	Metabolism	Global and overview maps;Amino acid metabolism;Biosynthesis of other secondary metabolites
Msa_38433	ko00230//Purine metabolism	Metabolism	Nucleotide metabolism
Msa_38444	ko04626//Plant-pathogen interaction	Organismal Systems	Environmental adaptation
Msa_38445	ko00340//Histidine metabolism;ko00010//Glycolysis / Gluconeogenesis;ko00620//Pyruvate metabolism;ko00330//Arginine and proline metabolism;ko00260//Glycine, serine and threonine metabolism;ko00053//Ascorbate and aldarate metabolism;ko00071//Fatty acid degradation;ko00280//Valine, leucine and isoleucine degradation;ko01110//Biosynthesis of secondary metabolites;ko00561//Glycerolipid metabolism;ko01…	Metabolism	Carbohydrate metabolism;Metabolism of other amino acids;Amino acid metabolism;Global and overview maps;Lipid metabolism
Msa_38446	ko03018//RNA degradation	Genetic Information Processing	Folding, sorting and degradation
Msa_38461	ko00010//Glycolysis / Gluconeogenesis;ko01200//Carbon metabolism;ko01110//Biosynthesis of secondary metabolites;ko01100//Metabolic pathways;ko00710//Carbon fixation in photosynthetic organisms;ko01230//Biosynthesis of amino acids	Metabolism	Energy metabolism;Carbohydrate metabolism;Global and overview maps
Msa_38486	ko04016//MAPK signaling pathway - plant;ko04075//Plant hormone signal transduction	Environmental Information Processing	Signal transduction
Msa_38513	ko01110//Biosynthesis of secondary metabolites;ko01100//Metabolic pathways;ko00710//Carbon fixation in photosynthetic organisms;ko01230//Biosynthesis of amino acids;ko00010//Glycolysis / Gluconeogenesis;ko01200//Carbon metabolism	Metabolism	Global and overview maps;Carbohydrate metabolism;Energy metabolism
Msa_38520	ko04712//Circadian rhythm - plant	Organismal Systems	Environmental adaptation
Msa_38526	ko01100//Metabolic pathways;ko00053//Ascorbate and aldarate metabolism	Metabolism	Carbohydrate metabolism;Global and overview maps
Msa_38552	ko00940//Phenylpropanoid biosynthesis;ko01110//Biosynthesis of secondary metabolites;ko00460//Cyanoamino acid metabolism;ko00500//Starch and sucrose metabolism;ko01100//Metabolic pathways	Metabolism	Global and overview maps;Metabolism of other amino acids;Biosynthesis of other secondary metabolites;Carbohydrate metabolism
Msa_38557	ko01100//Metabolic pathways;ko00380//Tryptophan metabolism	Metabolism	Amino acid metabolism;Global and overview maps
Msa_38558	ko04145//Phagosome;ko04141//Protein processing in endoplasmic reticulum;ko03060//Protein export	Cellular Processes;Genetic Information Processing	Folding, sorting and degradation;Transport and catabolism
Msa_38564	ko04145//Phagosome;ko03060//Protein export;ko04141//Protein processing in endoplasmic reticulum	Cellular Processes;Genetic Information Processing	Folding, sorting and degradation;Transport and catabolism
Msa_38610	ko03060//Protein export	Genetic Information Processing	Folding, sorting and degradation
Msa_38623	ko00400//Phenylalanine, tyrosine and tryptophan biosynthesis;ko01110//Biosynthesis of secondary metabolites;ko01230//Biosynthesis of amino acids;ko01100//Metabolic pathways	Metabolism	Global and overview maps;Amino acid metabolism
Msa_38639	ko00260//Glycine, serine and threonine metabolism;ko01200//Carbon metabolism;ko01100//Metabolic pathways;ko01230//Biosynthesis of amino acids	Metabolism	Global and overview maps;Amino acid metabolism
Msa_38671	ko04144//Endocytosis	Cellular Processes	Transport and catabolism
Msa_38690	ko03440//Homologous recombination;ko03450//Non-homologous end-joining	Genetic Information Processing	Replication and repair
Msa_38703	ko01100//Metabolic pathways;ko04070//Phosphatidylinositol signaling system;ko00562//Inositol phosphate metabolism	Metabolism;Environmental Information Processing	Carbohydrate metabolism;Signal transduction;Global and overview maps
Msa_38709	ko02010//ABC transporters	Environmental Information Processing	Membrane transport
Msa_38710	ko00460//Cyanoamino acid metabolism;ko00670//One carbon pool by folate;ko00260//Glycine, serine and threonine metabolism;ko01100//Metabolic pathways;ko00630//Glyoxylate and dicarboxylate metabolism;ko01110//Biosynthesis of secondary metabolites;ko01200//Carbon metabolism;ko01230//Biosynthesis of amino acids	Metabolism	Metabolism of cofactors and vitamins;Amino acid metabolism;Carbohydrate metabolism;Metabolism of other amino acids;Global and overview maps
Msa_38713	ko00010//Glycolysis / Gluconeogenesis;ko01100//Metabolic pathways;ko01200//Carbon metabolism;ko00030//Pentose phosphate pathway	Metabolism	Global and overview maps;Carbohydrate metabolism
Msa_38732	ko04141//Protein processing in endoplasmic reticulum;ko04626//Plant-pathogen interaction	Organismal Systems;Genetic Information Processing	Environmental adaptation;Folding, sorting and degradation
Msa_38757	ko00240//Pyrimidine metabolism;ko01100//Metabolic pathways	Metabolism	Nucleotide metabolism;Global and overview maps
Msa_38779	ko00100//Steroid biosynthesis;ko01110//Biosynthesis of secondary metabolites;ko01100//Metabolic pathways	Metabolism	Lipid metabolism;Global and overview maps
Msa_38791	ko00270//Cysteine and methionine metabolism;ko00330//Arginine and proline metabolism;ko01100//Metabolic pathways	Metabolism	Amino acid metabolism;Global and overview maps
Msa_38804	ko00020//Citrate cycle (TCA cycle);ko01100//Metabolic pathways;ko00010//Glycolysis / Gluconeogenesis;ko01200//Carbon metabolism;ko01110//Biosynthesis of secondary metabolites;ko00620//Pyruvate metabolism	Metabolism	Global and overview maps;Carbohydrate metabolism
Msa_38810	ko03010//Ribosome	Genetic Information Processing	Translation
Msa_38812	ko04075//Plant hormone signal transduction	Environmental Information Processing	Signal transduction
Msa_38817	ko03050//Proteasome	Genetic Information Processing	Folding, sorting and degradation
Msa_38824	ko00010//Glycolysis / Gluconeogenesis;ko00630//Glyoxylate and dicarboxylate metabolism;ko00620//Pyruvate metabolism;ko01200//Carbon metabolism;ko01110//Biosynthesis of secondary metabolites;ko01100//Metabolic pathways	Metabolism	Global and overview maps;Carbohydrate metabolism
Msa_38831	ko01100//Metabolic pathways;ko00270//Cysteine and methionine metabolism;ko00450//Selenocompound metabolism;ko01110//Biosynthesis of secondary metabolites;ko00920//Sulfur metabolism;ko01230//Biosynthesis of amino acids	Metabolism	Amino acid metabolism;Metabolism of other amino acids;Energy metabolism;Global and overview maps
Msa_38848	ko00460//Cyanoamino acid metabolism;ko01100//Metabolic pathways;ko01110//Biosynthesis of secondary metabolites;ko00500//Starch and sucrose metabolism;ko00940//Phenylpropanoid biosynthesis	Metabolism	Global and overview maps;Carbohydrate metabolism;Metabolism of other amino acids;Biosynthesis of other secondary metabolites
Msa_38863	ko03050//Proteasome	Genetic Information Processing	Folding, sorting and degradation
Msa_3887	ko02010//ABC transporters	Environmental Information Processing	Membrane transport
Msa_38890	ko03013//RNA transport	Genetic Information Processing	Translation
Msa_38948	ko00260//Glycine, serine and threonine metabolism;ko01230//Biosynthesis of amino acids;ko01110//Biosynthesis of secondary metabolites;ko00460//Cyanoamino acid metabolism;ko00670//One carbon pool by folate;ko01200//Carbon metabolism;ko00630//Glyoxylate and dicarboxylate metabolism;ko01100//Metabolic pathways	Metabolism	Carbohydrate metabolism;Metabolism of other amino acids;Metabolism of cofactors and vitamins;Global and overview maps;Amino acid metabolism
Msa_38953	ko01110//Biosynthesis of secondary metabolites;ko00030//Pentose phosphate pathway;ko01200//Carbon metabolism;ko00480//Glutathione metabolism;ko01100//Metabolic pathways	Metabolism	Global and overview maps;Carbohydrate metabolism;Metabolism of other amino acids
Msa_38980	ko00500//Starch and sucrose metabolism;ko01100//Metabolic pathways	Metabolism	Carbohydrate metabolism;Global and overview maps
Msa_39006	ko01100//Metabolic pathways;ko00270//Cysteine and methionine metabolism	Metabolism	Global and overview maps;Amino acid metabolism
Msa_3901	ko04141//Protein processing in endoplasmic reticulum	Genetic Information Processing	Folding, sorting and degradation
Msa_39016	ko00040//Pentose and glucuronate interconversions;ko01100//Metabolic pathways	Metabolism	Global and overview maps;Carbohydrate metabolism
Msa_39020	ko00592//alpha-Linolenic acid metabolism;ko01110//Biosynthesis of secondary metabolites;ko01100//Metabolic pathways	Metabolism	Global and overview maps;Lipid metabolism
Msa_39035	ko04712//Circadian rhythm - plant	Organismal Systems	Environmental adaptation
Msa_39066	ko00330//Arginine and proline metabolism;ko00250//Alanine, aspartate and glutamate metabolism;ko01100//Metabolic pathways	Metabolism	Amino acid metabolism;Global and overview maps
Msa_39083	ko00030//Pentose phosphate pathway;ko00051//Fructose and mannose metabolism;ko01110//Biosynthesis of secondary metabolites;ko00010//Glycolysis / Gluconeogenesis;ko01100//Metabolic pathways	Metabolism	Carbohydrate metabolism;Global and overview maps
Msa_3909	ko00040//Pentose and glucuronate interconversions;ko01100//Metabolic pathways;ko03020//RNA polymerase;ko00053//Ascorbate and aldarate metabolism;ko00052//Galactose metabolism;ko00520//Amino sugar and nucleotide sugar metabolism;ko04144//Endocytosis	Cellular Processes;Genetic Information Processing;Metabolism	Transport and catabolism;Carbohydrate metabolism;Transcription;Global and overview maps
Msa_3912	ko03020//RNA polymerase	Genetic Information Processing	Transcription
Msa_39123	ko03010//Ribosome	Genetic Information Processing	Translation
Msa_39176	ko01100//Metabolic pathways;ko00270//Cysteine and methionine metabolism	Metabolism	Amino acid metabolism;Global and overview maps
Msa_3919	ko04144//Endocytosis	Cellular Processes	Transport and catabolism
Msa_39198	ko04120//Ubiquitin mediated proteolysis;ko04141//Protein processing in endoplasmic reticulum	Genetic Information Processing	Folding, sorting and degradation
Msa_39207	ko01100//Metabolic pathways;ko00450//Selenocompound metabolism	Metabolism	Metabolism of other amino acids;Global and overview maps
Msa_39267	ko00630//Glyoxylate and dicarboxylate metabolism;ko01230//Biosynthesis of amino acids;ko00670//One carbon pool by folate;ko00460//Cyanoamino acid metabolism;ko01200//Carbon metabolism;ko00260//Glycine, serine and threonine metabolism;ko01110//Biosynthesis of secondary metabolites;ko01100//Metabolic pathways	Metabolism	Global and overview maps;Amino acid metabolism;Metabolism of other amino acids;Carbohydrate metabolism;Metabolism of cofactors and vitamins
Msa_3927	ko01110//Biosynthesis of secondary metabolites;ko00565//Ether lipid metabolism;ko01100//Metabolic pathways	Metabolism	Global and overview maps;Lipid metabolism
Msa_39325	ko01110//Biosynthesis of secondary metabolites;ko00950//Isoquinoline alkaloid biosynthesis;ko01100//Metabolic pathways;ko00350//Tyrosine metabolism;ko00965//Betalain biosynthesis;ko00380//Tryptophan metabolism;ko00360//Phenylalanine metabolism;ko00901//Indole alkaloid biosynthesis	Metabolism	Amino acid metabolism;Biosynthesis of other secondary metabolites;Global and overview maps
Msa_39338	ko00920//Sulfur metabolism	Metabolism	Energy metabolism
Msa_39392	ko00450//Selenocompound metabolism	Metabolism	Metabolism of other amino acids
Msa_39479	ko04141//Protein processing in endoplasmic reticulum	Genetic Information Processing	Folding, sorting and degradation
Msa_3951	ko00510//N-Glycan biosynthesis;ko01100//Metabolic pathways	Metabolism	Glycan biosynthesis and metabolism;Global and overview maps
Msa_39542	ko03040//Spliceosome	Genetic Information Processing	Transcription
Msa_39548	ko03440//Homologous recombination;ko03030//DNA replication;ko03420//Nucleotide excision repair;ko03430//Mismatch repair	Genetic Information Processing	Replication and repair
Msa_39550	ko01110//Biosynthesis of secondary metabolites;ko01100//Metabolic pathways;ko00030//Pentose phosphate pathway;ko01200//Carbon metabolism;ko00480//Glutathione metabolism	Metabolism	Carbohydrate metabolism;Global and overview maps;Metabolism of other amino acids
Msa_39565	ko03013//RNA transport	Genetic Information Processing	Translation
Msa_39593	ko01100//Metabolic pathways;ko00520//Amino sugar and nucleotide sugar metabolism	Metabolism	Global and overview maps;Carbohydrate metabolism
Msa_39612	ko02010//ABC transporters	Environmental Information Processing	Membrane transport
Msa_39617	ko00460//Cyanoamino acid metabolism;ko01110//Biosynthesis of secondary metabolites	Metabolism	Global and overview maps;Metabolism of other amino acids
Msa_39635	ko03018//RNA degradation	Genetic Information Processing	Folding, sorting and degradation
Msa_39637	ko00660//C5-Branched dibasic acid metabolism;ko01210//2-Oxocarboxylic acid metabolism;ko01230//Biosynthesis of amino acids;ko01100//Metabolic pathways;ko01110//Biosynthesis of secondary metabolites;ko00770//Pantothenate and CoA biosynthesis;ko00650//Butanoate metabolism;ko00290//Valine, leucine and isoleucine biosynthesis	Metabolism	Metabolism of cofactors and vitamins;Amino acid metabolism;Global and overview maps;Carbohydrate metabolism
Msa_3972	ko03013//RNA transport	Genetic Information Processing	Translation
Msa_39723	ko03040//Spliceosome	Genetic Information Processing	Transcription
Msa_39784	ko00564//Glycerophospholipid metabolism	Metabolism	Lipid metabolism
Msa_39828	ko04146//Peroxisome;ko01100//Metabolic pathways;ko01210//2-Oxocarboxylic acid metabolism;ko01230//Biosynthesis of amino acids;ko01110//Biosynthesis of secondary metabolites;ko00020//Citrate cycle (TCA cycle);ko00480//Glutathione metabolism;ko01200//Carbon metabolism	Metabolism;Cellular Processes	Carbohydrate metabolism;Metabolism of other amino acids;Transport and catabolism;Global and overview maps
Msa_39833	ko04075//Plant hormone signal transduction	Environmental Information Processing	Signal transduction
Msa_39901	ko01110//Biosynthesis of secondary metabolites;ko00052//Galactose metabolism;ko00500//Starch and sucrose metabolism;ko01100//Metabolic pathways;ko00940//Phenylpropanoid biosynthesis	Metabolism	Carbohydrate metabolism;Global and overview maps;Biosynthesis of other secondary metabolites
Msa_39920	ko00190//Oxidative phosphorylation;ko01100//Metabolic pathways;ko04145//Phagosome	Metabolism;Cellular Processes	Energy metabolism;Transport and catabolism;Global and overview maps
Msa_39944	ko00531//Glycosaminoglycan degradation;ko01100//Metabolic pathways	Metabolism	Glycan biosynthesis and metabolism;Global and overview maps
Msa_39945	ko04145//Phagosome	Cellular Processes	Transport and catabolism
Msa_39947	ko01100//Metabolic pathways;ko00040//Pentose and glucuronate interconversions	Metabolism	Global and overview maps;Carbohydrate metabolism
Msa_3997	ko01100//Metabolic pathways;ko00910//Nitrogen metabolism;ko01110//Biosynthesis of secondary metabolites;ko00250//Alanine, aspartate and glutamate metabolism;ko01230//Biosynthesis of amino acids	Metabolism	Global and overview maps;Amino acid metabolism;Energy metabolism
Msa_39994	ko00071//Fatty acid degradation;ko00590//Arachidonic acid metabolism;ko01100//Metabolic pathways	Metabolism	Lipid metabolism;Global and overview maps
Msa_39998	ko03010//Ribosome	Genetic Information Processing	Translation
Msa_40013	ko03013//RNA transport	Genetic Information Processing	Translation
Msa_4002	ko00630//Glyoxylate and dicarboxylate metabolism;ko00910//Nitrogen metabolism	Metabolism	Energy metabolism;Carbohydrate metabolism
Msa_40050	ko00062//Fatty acid elongation;ko01110//Biosynthesis of secondary metabolites;ko01100//Metabolic pathways	Metabolism	Global and overview maps;Lipid metabolism
Msa_40086	ko01100//Metabolic pathways;ko00740//Riboflavin metabolism;ko00790//Folate biosynthesis;ko01110//Biosynthesis of secondary metabolites	Metabolism	Metabolism of cofactors and vitamins;Global and overview maps
Msa_40118	ko04075//Plant hormone signal transduction	Environmental Information Processing	Signal transduction
Msa_40128	ko01100//Metabolic pathways;ko00053//Ascorbate and aldarate metabolism	Metabolism	Carbohydrate metabolism;Global and overview maps
Msa_40137	ko03013//RNA transport	Genetic Information Processing	Translation
Msa_40140	ko00040//Pentose and glucuronate interconversions;ko01100//Metabolic pathways	Metabolism	Carbohydrate metabolism;Global and overview maps
Msa_40145	ko01100//Metabolic pathways;ko00900//Terpenoid backbone biosynthesis;ko01110//Biosynthesis of secondary metabolites	Metabolism	Metabolism of terpenoids and polyketides;Global and overview maps
Msa_40147	ko01100//Metabolic pathways;ko00562//Inositol phosphate metabolism	Metabolism	Global and overview maps;Carbohydrate metabolism
Msa_40163	ko03040//Spliceosome	Genetic Information Processing	Transcription
Msa_40173	ko00500//Starch and sucrose metabolism;ko01100//Metabolic pathways	Metabolism	Carbohydrate metabolism;Global and overview maps
Msa_4019	ko00460//Cyanoamino acid metabolism;ko00940//Phenylpropanoid biosynthesis;ko00500//Starch and sucrose metabolism;ko01100//Metabolic pathways;ko04626//Plant-pathogen interaction;ko04120//Ubiquitin mediated proteolysis;ko01110//Biosynthesis of secondary metabolites;ko04016//MAPK signaling pathway - plant	Organismal Systems;Genetic Information Processing;Metabolism;Environmental Information Processing	Global and overview maps;Signal transduction;Carbohydrate metabolism;Folding, sorting and degradation;Metabolism of other amino acids;Environmental adaptation;Biosynthesis of other secondary metabolites
Msa_40194	ko01100//Metabolic pathways;ko00562//Inositol phosphate metabolism;ko01110//Biosynthesis of secondary metabolites;ko00564//Glycerophospholipid metabolism;ko00565//Ether lipid metabolism	Metabolism	Global and overview maps;Lipid metabolism;Carbohydrate metabolism
Msa_40266	ko00561//Glycerolipid metabolism;ko01100//Metabolic pathways	Metabolism	Lipid metabolism;Global and overview maps
Msa_4027	ko00195//Photosynthesis;ko00330//Arginine and proline metabolism;ko00480//Glutathione metabolism;ko01100//Metabolic pathways;ko00360//Phenylalanine metabolism;ko00380//Tryptophan metabolism	Metabolism	Metabolism of other amino acids;Global and overview maps;Amino acid metabolism;Energy metabolism
Msa_40277	ko00520//Amino sugar and nucleotide sugar metabolism;ko01100//Metabolic pathways	Metabolism	Global and overview maps;Carbohydrate metabolism
Msa_40298	ko01110//Biosynthesis of secondary metabolites;ko01230//Biosynthesis of amino acids;ko01200//Carbon metabolism;ko00010//Glycolysis / Gluconeogenesis;ko00230//Purine metabolism;ko00620//Pyruvate metabolism;ko01100//Metabolic pathways	Metabolism	Carbohydrate metabolism;Global and overview maps;Nucleotide metabolism
Msa_4030	ko04075//Plant hormone signal transduction	Environmental Information Processing	Signal transduction
Msa_40308	ko03015//mRNA surveillance pathway	Genetic Information Processing	Translation
Msa_40366	ko01200//Carbon metabolism;ko00670//One carbon pool by folate;ko01100//Metabolic pathways	Metabolism	Metabolism of cofactors and vitamins;Global and overview maps
Msa_40375	ko03013//RNA transport	Genetic Information Processing	Translation
Msa_40414	ko02010//ABC transporters	Environmental Information Processing	Membrane transport
Msa_40418	ko04712//Circadian rhythm - plant	Organismal Systems	Environmental adaptation
Msa_4042	ko03008//Ribosome biogenesis in eukaryotes	Genetic Information Processing	Translation
Msa_4043	ko00940//Phenylpropanoid biosynthesis	Metabolism	Biosynthesis of other secondary metabolites
Msa_40488	ko00564//Glycerophospholipid metabolism	Metabolism	Lipid metabolism
Msa_40499	ko04626//Plant-pathogen interaction	Organismal Systems	Environmental adaptation
Msa_40507	ko00620//Pyruvate metabolism;ko00710//Carbon fixation in photosynthetic organisms;ko01200//Carbon metabolism;ko01100//Metabolic pathways	Metabolism	Global and overview maps;Energy metabolism;Carbohydrate metabolism
Msa_40523	ko03008//Ribosome biogenesis in eukaryotes	Genetic Information Processing	Translation
Msa_40561	ko01100//Metabolic pathways;ko00330//Arginine and proline metabolism;ko00270//Cysteine and methionine metabolism	Metabolism	Amino acid metabolism;Global and overview maps
Msa_40583	ko00860//Porphyrin and chlorophyll metabolism;ko01110//Biosynthesis of secondary metabolites;ko01100//Metabolic pathways	Metabolism	Global and overview maps;Metabolism of cofactors and vitamins
Msa_40599	ko00531//Glycosaminoglycan degradation;ko01100//Metabolic pathways	Metabolism	Glycan biosynthesis and metabolism;Global and overview maps
Msa_40602	ko00062//Fatty acid elongation;ko01100//Metabolic pathways;ko01110//Biosynthesis of secondary metabolites	Metabolism	Global and overview maps;Lipid metabolism
Msa_40675	ko04712//Circadian rhythm - plant	Organismal Systems	Environmental adaptation
Msa_40713	ko00350//Tyrosine metabolism;ko01110//Biosynthesis of secondary metabolites;ko00380//Tryptophan metabolism;ko00965//Betalain biosynthesis;ko00901//Indole alkaloid biosynthesis;ko00360//Phenylalanine metabolism;ko00950//Isoquinoline alkaloid biosynthesis;ko01100//Metabolic pathways	Metabolism	Amino acid metabolism;Biosynthesis of other secondary metabolites;Global and overview maps
Msa_40716	ko03013//RNA transport	Genetic Information Processing	Translation
Msa_40718	ko01100//Metabolic pathways;ko01110//Biosynthesis of secondary metabolites;ko00400//Phenylalanine, tyrosine and tryptophan biosynthesis;ko01230//Biosynthesis of amino acids	Metabolism	Amino acid metabolism;Global and overview maps
Msa_4074	ko00020//Citrate cycle (TCA cycle);ko01200//Carbon metabolism;ko01100//Metabolic pathways;ko00310//Lysine degradation;ko01110//Biosynthesis of secondary metabolites;ko00380//Tryptophan metabolism	Metabolism	Carbohydrate metabolism;Amino acid metabolism;Global and overview maps
Msa_40758	ko01100//Metabolic pathways;ko00270//Cysteine and methionine metabolism	Metabolism	Global and overview maps;Amino acid metabolism
Msa_40760	ko00520//Amino sugar and nucleotide sugar metabolism;ko00053//Ascorbate and aldarate metabolism;ko00040//Pentose and glucuronate interconversions;ko01100//Metabolic pathways	Metabolism	Carbohydrate metabolism;Global and overview maps
Msa_40763	ko00270//Cysteine and methionine metabolism;ko00330//Arginine and proline metabolism;ko01100//Metabolic pathways	Metabolism	Global and overview maps;Amino acid metabolism
Msa_40764	ko00900//Terpenoid backbone biosynthesis;ko00860//Porphyrin and chlorophyll metabolism;ko01100//Metabolic pathways;ko01110//Biosynthesis of secondary metabolites	Metabolism	Metabolism of cofactors and vitamins;Global and overview maps;Metabolism of terpenoids and polyketides
Msa_40821	ko00905//Brassinosteroid biosynthesis;ko01110//Biosynthesis of secondary metabolites	Metabolism	Metabolism of terpenoids and polyketides;Global and overview maps
Msa_4083	ko01100//Metabolic pathways;ko00230//Purine metabolism;ko01110//Biosynthesis of secondary metabolites	Metabolism	Global and overview maps;Nucleotide metabolism
Msa_40854	ko03013//RNA transport	Genetic Information Processing	Translation
Msa_40874	ko04712//Circadian rhythm - plant	Organismal Systems	Environmental adaptation
Msa_40886	ko03410//Base excision repair	Genetic Information Processing	Replication and repair
Msa_40900	ko00564//Glycerophospholipid metabolism	Metabolism	Lipid metabolism
Msa_40923	ko03018//RNA degradation	Genetic Information Processing	Folding, sorting and degradation
Msa_40926	ko01100//Metabolic pathways;ko01210//2-Oxocarboxylic acid metabolism;ko00330//Arginine and proline metabolism;ko00220//Arginine biosynthesis;ko00360//Phenylalanine metabolism;ko00400//Phenylalanine, tyrosine and tryptophan biosynthesis;ko00950//Isoquinoline alkaloid biosynthesis;ko00350//Tyrosine metabolism;ko00270//Cysteine and methionine metabolism;ko01230//Biosynthesis of amino acids;ko00250//…	Metabolism	Global and overview maps;Biosynthesis of other secondary metabolites;Amino acid metabolism
Msa_40931	ko00450//Selenocompound metabolism	Metabolism	Metabolism of other amino acids
Msa_40957	ko04144//Endocytosis	Cellular Processes	Transport and catabolism
Msa_40970	ko03010//Ribosome	Genetic Information Processing	Translation
Msa_41009	ko04141//Protein processing in endoplasmic reticulum;ko04144//Endocytosis;ko03040//Spliceosome	Genetic Information Processing;Cellular Processes	Transcription;Transport and catabolism;Folding, sorting and degradation
Msa_41012	ko00040//Pentose and glucuronate interconversions;ko01100//Metabolic pathways	Metabolism	Carbohydrate metabolism;Global and overview maps
Msa_41074	ko01110//Biosynthesis of secondary metabolites;ko00250//Alanine, aspartate and glutamate metabolism;ko00220//Arginine biosynthesis;ko01230//Biosynthesis of amino acids;ko01100//Metabolic pathways	Metabolism	Global and overview maps;Amino acid metabolism
Msa_41082	ko03013//RNA transport	Genetic Information Processing	Translation
Msa_41084	ko00310//Lysine degradation	Metabolism	Amino acid metabolism
Msa_41112	ko04141//Protein processing in endoplasmic reticulum	Genetic Information Processing	Folding, sorting and degradation
Msa_41137	ko01200//Carbon metabolism;ko00020//Citrate cycle (TCA cycle);ko00010//Glycolysis / Gluconeogenesis;ko01110//Biosynthesis of secondary metabolites;ko00620//Pyruvate metabolism;ko01100//Metabolic pathways	Metabolism	Global and overview maps;Carbohydrate metabolism
Msa_41145	ko00230//Purine metabolism;ko01100//Metabolic pathways	Metabolism	Global and overview maps;Nucleotide metabolism
Msa_41166	ko04144//Endocytosis;ko03050//Proteasome	Cellular Processes;Genetic Information Processing	Transport and catabolism;Folding, sorting and degradation
Msa_41185	ko03440//Homologous recombination;ko03030//DNA replication;ko03420//Nucleotide excision repair;ko03410//Base excision repair	Genetic Information Processing	Replication and repair
Msa_41190	ko00970//Aminoacyl-tRNA biosynthesis;ko01100//Metabolic pathways;ko01110//Biosynthesis of secondary metabolites;ko00860//Porphyrin and chlorophyll metabolism	Genetic Information Processing;Metabolism	Translation;Metabolism of cofactors and vitamins;Global and overview maps
Msa_41240	ko00300//Lysine biosynthesis;ko01100//Metabolic pathways;ko01230//Biosynthesis of amino acids;ko01110//Biosynthesis of secondary metabolites	Metabolism	Global and overview maps;Amino acid metabolism
Msa_41261	ko04075//Plant hormone signal transduction	Environmental Information Processing	Signal transduction
Msa_41267	ko01110//Biosynthesis of secondary metabolites;ko00920//Sulfur metabolism;ko01100//Metabolic pathways;ko00450//Selenocompound metabolism;ko00270//Cysteine and methionine metabolism;ko01230//Biosynthesis of amino acids	Metabolism	Energy metabolism;Amino acid metabolism;Global and overview maps;Metabolism of other amino acids
Msa_4131	ko00480//Glutathione metabolism	Metabolism	Metabolism of other amino acids
Msa_41311	ko01100//Metabolic pathways;ko00710//Carbon fixation in photosynthetic organisms;ko01230//Biosynthesis of amino acids;ko00030//Pentose phosphate pathway;ko00010//Glycolysis / Gluconeogenesis;ko00051//Fructose and mannose metabolism;ko01110//Biosynthesis of secondary metabolites;ko01200//Carbon metabolism	Metabolism	Global and overview maps;Energy metabolism;Carbohydrate metabolism
Msa_41321	ko01100//Metabolic pathways;ko00510//N-Glycan biosynthesis	Metabolism	Glycan biosynthesis and metabolism;Global and overview maps
Msa_41324	ko00970//Aminoacyl-tRNA biosynthesis	Genetic Information Processing	Translation
Msa_41331	ko01100//Metabolic pathways;ko00230//Purine metabolism	Metabolism	Global and overview maps;Nucleotide metabolism
Msa_41335	ko00051//Fructose and mannose metabolism;ko00520//Amino sugar and nucleotide sugar metabolism;ko01100//Metabolic pathways;ko00500//Starch and sucrose metabolism	Metabolism	Global and overview maps;Carbohydrate metabolism
Msa_41375	ko04070//Phosphatidylinositol signaling system;ko00562//Inositol phosphate metabolism;ko01100//Metabolic pathways	Metabolism;Environmental Information Processing	Global and overview maps;Carbohydrate metabolism;Signal transduction
Msa_41441	ko00250//Alanine, aspartate and glutamate metabolism;ko01100//Metabolic pathways;ko01230//Biosynthesis of amino acids;ko00910//Nitrogen metabolism;ko00220//Arginine biosynthesis;ko00630//Glyoxylate and dicarboxylate metabolism	Metabolism	Carbohydrate metabolism;Global and overview maps;Amino acid metabolism;Energy metabolism
Msa_41443	ko01100//Metabolic pathways;ko00250//Alanine, aspartate and glutamate metabolism;ko01210//2-Oxocarboxylic acid metabolism;ko00960//Tropane, piperidine and pyridine alkaloid biosynthesis;ko00220//Arginine biosynthesis;ko00360//Phenylalanine metabolism;ko01110//Biosynthesis of secondary metabolites;ko00950//Isoquinoline alkaloid biosynthesis;ko00330//Arginine and proline metabolism;ko00270//Cystein…	Metabolism	Amino acid metabolism;Biosynthesis of other secondary metabolites;Global and overview maps
Msa_41458	ko01110//Biosynthesis of secondary metabolites;ko01100//Metabolic pathways;ko00260//Glycine, serine and threonine metabolism;ko00630//Glyoxylate and dicarboxylate metabolism;ko00460//Cyanoamino acid metabolism;ko00670//One carbon pool by folate;ko01230//Biosynthesis of amino acids;ko01200//Carbon metabolism	Metabolism	Carbohydrate metabolism;Metabolism of cofactors and vitamins;Global and overview maps;Amino acid metabolism;Metabolism of other amino acids
Msa_41490	ko03040//Spliceosome	Genetic Information Processing	Transcription
Msa_41518	ko00500//Starch and sucrose metabolism;ko01100//Metabolic pathways	Metabolism	Carbohydrate metabolism;Global and overview maps
Msa_4153	ko04144//Endocytosis	Cellular Processes	Transport and catabolism
Msa_41548	ko00600//Sphingolipid metabolism;ko01100//Metabolic pathways	Metabolism	Global and overview maps;Lipid metabolism
Msa_41578	ko04141//Protein processing in endoplasmic reticulum	Genetic Information Processing	Folding, sorting and degradation
Msa_41593	ko00330//Arginine and proline metabolism;ko01100//Metabolic pathways;ko00270//Cysteine and methionine metabolism	Metabolism	Global and overview maps;Amino acid metabolism
Msa_41614	ko04626//Plant-pathogen interaction;ko04141//Protein processing in endoplasmic reticulum	Genetic Information Processing;Organismal Systems	Environmental adaptation;Folding, sorting and degradation
Msa_41615	ko00520//Amino sugar and nucleotide sugar metabolism;ko00052//Galactose metabolism;ko00040//Pentose and glucuronate interconversions;ko00500//Starch and sucrose metabolism;ko01100//Metabolic pathways	Metabolism	Global and overview maps;Carbohydrate metabolism
Msa_41625	ko04075//Plant hormone signal transduction	Environmental Information Processing	Signal transduction
Msa_41626	ko04120//Ubiquitin mediated proteolysis;ko04141//Protein processing in endoplasmic reticulum	Genetic Information Processing	Folding, sorting and degradation
Msa_41644	ko01100//Metabolic pathways;ko00250//Alanine, aspartate and glutamate metabolism;ko00430//Taurine and hypotaurine metabolism;ko00410//beta-Alanine metabolism;ko01110//Biosynthesis of secondary metabolites;ko00650//Butanoate metabolism	Metabolism	Amino acid metabolism;Global and overview maps;Metabolism of other amino acids;Carbohydrate metabolism
Msa_41658	ko00500//Starch and sucrose metabolism	Metabolism	Carbohydrate metabolism
Msa_41661	ko01100//Metabolic pathways;ko00460//Cyanoamino acid metabolism;ko04712//Circadian rhythm - plant;ko00940//Phenylpropanoid biosynthesis;ko00500//Starch and sucrose metabolism;ko01110//Biosynthesis of secondary metabolites	Metabolism;Organismal Systems	Global and overview maps;Environmental adaptation;Metabolism of other amino acids;Carbohydrate metabolism;Biosynthesis of other secondary metabolites
Msa_41672	ko03040//Spliceosome	Genetic Information Processing	Transcription
Msa_41675	ko00564//Glycerophospholipid metabolism;ko01110//Biosynthesis of secondary metabolites;ko01100//Metabolic pathways;ko04070//Phosphatidylinositol signaling system	Metabolism;Environmental Information Processing	Signal transduction;Global and overview maps;Lipid metabolism
Msa_41677	ko00650//Butanoate metabolism;ko00250//Alanine, aspartate and glutamate metabolism;ko01100//Metabolic pathways	Metabolism	Amino acid metabolism;Global and overview maps;Carbohydrate metabolism
Msa_41680	ko01200//Carbon metabolism;ko01100//Metabolic pathways;ko00630//Glyoxylate and dicarboxylate metabolism;ko01110//Biosynthesis of secondary metabolites;ko00260//Glycine, serine and threonine metabolism;ko01230//Biosynthesis of amino acids;ko00460//Cyanoamino acid metabolism;ko00670//One carbon pool by folate	Metabolism	Global and overview maps;Amino acid metabolism;Metabolism of other amino acids;Metabolism of cofactors and vitamins;Carbohydrate metabolism
Msa_41715	ko00562//Inositol phosphate metabolism;ko01100//Metabolic pathways	Metabolism	Global and overview maps;Carbohydrate metabolism
Msa_41744	ko03040//Spliceosome	Genetic Information Processing	Transcription
Msa_41787	ko01100//Metabolic pathways;ko01230//Biosynthesis of amino acids;ko00030//Pentose phosphate pathway;ko01200//Carbon metabolism;ko01110//Biosynthesis of secondary metabolites	Metabolism	Global and overview maps;Carbohydrate metabolism
Msa_41807	ko00010//Glycolysis / Gluconeogenesis;ko01230//Biosynthesis of amino acids;ko01110//Biosynthesis of secondary metabolites;ko01100//Metabolic pathways;ko00051//Fructose and mannose metabolism;ko00710//Carbon fixation in photosynthetic organisms;ko01200//Carbon metabolism;ko00030//Pentose phosphate pathway	Metabolism	Carbohydrate metabolism;Global and overview maps;Energy metabolism
Msa_41825	ko00051//Fructose and mannose metabolism;ko01230//Biosynthesis of amino acids;ko01100//Metabolic pathways;ko01110//Biosynthesis of secondary metabolites;ko00030//Pentose phosphate pathway;ko03018//RNA degradation;ko01200//Carbon metabolism;ko00010//Glycolysis / Gluconeogenesis;ko00052//Galactose metabolism	Metabolism;Genetic Information Processing	Carbohydrate metabolism;Folding, sorting and degradation;Global and overview maps
Msa_41841	ko00909//Sesquiterpenoid and triterpenoid biosynthesis;ko01110//Biosynthesis of secondary metabolites	Metabolism	Global and overview maps;Metabolism of terpenoids and polyketides
Msa_41842	ko04712//Circadian rhythm - plant	Organismal Systems	Environmental adaptation
Msa_41853	ko00600//Sphingolipid metabolism;ko00531//Glycosaminoglycan degradation;ko00604//Glycosphingolipid biosynthesis - ganglio series;ko00052//Galactose metabolism;ko00511//Other glycan degradation;ko01100//Metabolic pathways	Metabolism	Global and overview maps;Lipid metabolism;Glycan biosynthesis and metabolism;Carbohydrate metabolism
Msa_41872	ko02010//ABC transporters	Environmental Information Processing	Membrane transport
Msa_41876	ko03060//Protein export	Genetic Information Processing	Folding, sorting and degradation
Msa_41893	ko04712//Circadian rhythm - plant	Organismal Systems	Environmental adaptation
Msa_41943	ko01230//Biosynthesis of amino acids;ko00010//Glycolysis / Gluconeogenesis;ko01110//Biosynthesis of secondary metabolites;ko03018//RNA degradation;ko01200//Carbon metabolism;ko01100//Metabolic pathways	Metabolism;Genetic Information Processing	Carbohydrate metabolism;Global and overview maps;Folding, sorting and degradation
Msa_41968	ko00270//Cysteine and methionine metabolism;ko00480//Glutathione metabolism;ko01100//Metabolic pathways	Metabolism	Amino acid metabolism;Metabolism of other amino acids;Global and overview maps
Msa_41989	ko04712//Circadian rhythm - plant	Organismal Systems	Environmental adaptation
Msa_41995	ko00500//Starch and sucrose metabolism;ko01100//Metabolic pathways	Metabolism	Carbohydrate metabolism;Global and overview maps
Msa_41999	ko00460//Cyanoamino acid metabolism	Metabolism	Metabolism of other amino acids
Msa_42064	ko00500//Starch and sucrose metabolism	Metabolism	Carbohydrate metabolism
Msa_42115	ko03020//RNA polymerase	Genetic Information Processing	Transcription
Msa_42116	ko03015//mRNA surveillance pathway	Genetic Information Processing	Translation
Msa_42118	ko01100//Metabolic pathways;ko01110//Biosynthesis of secondary metabolites;ko01230//Biosynthesis of amino acids;ko00030//Pentose phosphate pathway;ko01200//Carbon metabolism	Metabolism	Carbohydrate metabolism;Global and overview maps
Msa_42139	ko04075//Plant hormone signal transduction	Environmental Information Processing	Signal transduction
Msa_42142	ko04075//Plant hormone signal transduction	Environmental Information Processing	Signal transduction
Msa_42159	ko04626//Plant-pathogen interaction	Organismal Systems	Environmental adaptation
Msa_42187	ko04145//Phagosome	Cellular Processes	Transport and catabolism
Msa_42293	ko03013//RNA transport	Genetic Information Processing	Translation
Msa_42295	ko01200//Carbon metabolism;ko01100//Metabolic pathways;ko00030//Pentose phosphate pathway;ko00010//Glycolysis / Gluconeogenesis	Metabolism	Global and overview maps;Carbohydrate metabolism
Msa_42307	ko01110//Biosynthesis of secondary metabolites;ko01100//Metabolic pathways;ko01230//Biosynthesis of amino acids;ko00010//Glycolysis / Gluconeogenesis;ko03018//RNA degradation;ko01200//Carbon metabolism	Genetic Information Processing;Metabolism	Carbohydrate metabolism;Global and overview maps;Folding, sorting and degradation
Msa_42308	ko03013//RNA transport	Genetic Information Processing	Translation
Msa_42359	ko01110//Biosynthesis of secondary metabolites;ko01230//Biosynthesis of amino acids;ko00400//Phenylalanine, tyrosine and tryptophan biosynthesis;ko01100//Metabolic pathways	Metabolism	Global and overview maps;Amino acid metabolism
Msa_42367	ko01100//Metabolic pathways;ko00071//Fatty acid degradation;ko00590//Arachidonic acid metabolism	Metabolism	Lipid metabolism;Global and overview maps
Msa_42378	ko04626//Plant-pathogen interaction;ko04141//Protein processing in endoplasmic reticulum	Genetic Information Processing;Organismal Systems	Folding, sorting and degradation;Environmental adaptation
Msa_42385	ko03060//Protein export	Genetic Information Processing	Folding, sorting and degradation
Msa_42397	ko01100//Metabolic pathways;ko00500//Starch and sucrose metabolism;ko00460//Cyanoamino acid metabolism;ko01110//Biosynthesis of secondary metabolites;ko00940//Phenylpropanoid biosynthesis	Metabolism	Carbohydrate metabolism;Global and overview maps;Metabolism of other amino acids;Biosynthesis of other secondary metabolites
Msa_42412	ko01100//Metabolic pathways;ko00010//Glycolysis / Gluconeogenesis;ko01110//Biosynthesis of secondary metabolites	Metabolism	Global and overview maps;Carbohydrate metabolism
Msa_42453	ko03018//RNA degradation	Genetic Information Processing	Folding, sorting and degradation
Msa_42454	ko01110//Biosynthesis of secondary metabolites;ko01100//Metabolic pathways;ko00940//Phenylpropanoid biosynthesis	Metabolism	Biosynthesis of other secondary metabolites;Global and overview maps
Msa_42479	ko03013//RNA transport	Genetic Information Processing	Translation
Msa_42498	ko04626//Plant-pathogen interaction	Organismal Systems	Environmental adaptation
Msa_42500	ko00053//Ascorbate and aldarate metabolism;ko01100//Metabolic pathways	Metabolism	Carbohydrate metabolism;Global and overview maps
Msa_42524	ko04712//Circadian rhythm - plant	Organismal Systems	Environmental adaptation
Msa_42529	ko03013//RNA transport	Genetic Information Processing	Translation
Msa_42555	ko03015//mRNA surveillance pathway	Genetic Information Processing	Translation
Msa_42567	ko01100//Metabolic pathways;ko00010//Glycolysis / Gluconeogenesis;ko00500//Starch and sucrose metabolism;ko00520//Amino sugar and nucleotide sugar metabolism;ko01110//Biosynthesis of secondary metabolites;ko01200//Carbon metabolism;ko00030//Pentose phosphate pathway	Metabolism	Carbohydrate metabolism;Global and overview maps
Msa_42578	ko00270//Cysteine and methionine metabolism;ko01100//Metabolic pathways	Metabolism	Amino acid metabolism;Global and overview maps
Msa_42581	ko01100//Metabolic pathways;ko00020//Citrate cycle (TCA cycle);ko01200//Carbon metabolism;ko00620//Pyruvate metabolism;ko01110//Biosynthesis of secondary metabolites;ko00010//Glycolysis / Gluconeogenesis	Metabolism	Carbohydrate metabolism;Global and overview maps
Msa_42585	ko01100//Metabolic pathways;ko00190//Oxidative phosphorylation	Metabolism	Energy metabolism;Global and overview maps
Msa_42592	ko03008//Ribosome biogenesis in eukaryotes;ko03018//RNA degradation	Genetic Information Processing	Translation;Folding, sorting and degradation
Msa_42616	ko00591//Linoleic acid metabolism	Metabolism	Lipid metabolism
Msa_42644	ko00564//Glycerophospholipid metabolism;ko00562//Inositol phosphate metabolism;ko01100//Metabolic pathways;ko00565//Ether lipid metabolism;ko01110//Biosynthesis of secondary metabolites	Metabolism	Global and overview maps;Carbohydrate metabolism;Lipid metabolism
Msa_42676	ko01110//Biosynthesis of secondary metabolites;ko00460//Cyanoamino acid metabolism	Metabolism	Global and overview maps;Metabolism of other amino acids
Msa_4271	ko01100//Metabolic pathways;ko01110//Biosynthesis of secondary metabolites;ko00500//Starch and sucrose metabolism	Metabolism	Global and overview maps;Carbohydrate metabolism
Msa_42732	ko03010//Ribosome	Genetic Information Processing	Translation
Msa_42810	ko00330//Arginine and proline metabolism;ko00270//Cysteine and methionine metabolism;ko01100//Metabolic pathways	Metabolism	Amino acid metabolism;Global and overview maps
Msa_42869	ko04145//Phagosome;ko04141//Protein processing in endoplasmic reticulum;ko03060//Protein export	Genetic Information Processing;Cellular Processes	Folding, sorting and degradation;Transport and catabolism
Msa_4287	ko04141//Protein processing in endoplasmic reticulum;ko04144//Endocytosis;ko03040//Spliceosome	Genetic Information Processing;Cellular Processes	Folding, sorting and degradation;Transport and catabolism;Transcription
Msa_42890	ko04016//MAPK signaling pathway - plant;ko04075//Plant hormone signal transduction	Environmental Information Processing	Signal transduction
Msa_42903	ko01100//Metabolic pathways;ko00330//Arginine and proline metabolism;ko00270//Cysteine and methionine metabolism	Metabolism	Global and overview maps;Amino acid metabolism
Msa_42909	ko03018//RNA degradation;ko03015//mRNA surveillance pathway;ko03013//RNA transport	Genetic Information Processing	Folding, sorting and degradation;Translation
Msa_42930	ko04144//Endocytosis	Cellular Processes	Transport and catabolism
Msa_42939	ko00944//Flavone and flavonol biosynthesis;ko01100//Metabolic pathways;ko01110//Biosynthesis of secondary metabolites;ko00941//Flavonoid biosynthesis	Metabolism	Biosynthesis of other secondary metabolites;Global and overview maps
Msa_42958	ko04141//Protein processing in endoplasmic reticulum	Genetic Information Processing	Folding, sorting and degradation
Msa_4299	ko03030//DNA replication;ko03420//Nucleotide excision repair;ko03430//Mismatch repair	Genetic Information Processing	Replication and repair
Msa_43012	ko00565//Ether lipid metabolism;ko01100//Metabolic pathways;ko01110//Biosynthesis of secondary metabolites;ko00564//Glycerophospholipid metabolism;ko00562//Inositol phosphate metabolism	Metabolism	Carbohydrate metabolism;Global and overview maps;Lipid metabolism
Msa_43019	ko00270//Cysteine and methionine metabolism;ko01100//Metabolic pathways	Metabolism	Global and overview maps;Amino acid metabolism
Msa_43026	ko03010//Ribosome	Genetic Information Processing	Translation
Msa_43050	ko01100//Metabolic pathways;ko00940//Phenylpropanoid biosynthesis;ko01110//Biosynthesis of secondary metabolites	Metabolism	Global and overview maps;Biosynthesis of other secondary metabolites
Msa_43056	ko03040//Spliceosome	Genetic Information Processing	Transcription
Msa_43081	ko03013//RNA transport	Genetic Information Processing	Translation
Msa_43083	ko03013//RNA transport	Genetic Information Processing	Translation
Msa_43087	ko03013//RNA transport	Genetic Information Processing	Translation
Msa_43099	ko04016//MAPK signaling pathway - plant;ko04626//Plant-pathogen interaction	Environmental Information Processing;Organismal Systems	Environmental adaptation;Signal transduction
Msa_43108	ko00511//Other glycan degradation;ko00531//Glycosaminoglycan degradation;ko00600//Sphingolipid metabolism;ko00052//Galactose metabolism;ko01100//Metabolic pathways;ko00604//Glycosphingolipid biosynthesis - ganglio series	Metabolism	Lipid metabolism;Glycan biosynthesis and metabolism;Carbohydrate metabolism;Global and overview maps
Msa_43123	ko01100//Metabolic pathways;ko00260//Glycine, serine and threonine metabolism	Metabolism	Amino acid metabolism;Global and overview maps
Msa_43132	ko04075//Plant hormone signal transduction	Environmental Information Processing	Signal transduction
Msa_43136	ko04712//Circadian rhythm - plant;ko04075//Plant hormone signal transduction	Organismal Systems;Environmental Information Processing	Signal transduction;Environmental adaptation
Msa_43161	ko03015//mRNA surveillance pathway;ko03013//RNA transport;ko03018//RNA degradation	Genetic Information Processing	Folding, sorting and degradation;Translation
Msa_43217	ko01100//Metabolic pathways	Metabolism	Global and overview maps
Msa_43222	ko00051//Fructose and mannose metabolism;ko00010//Glycolysis / Gluconeogenesis;ko01100//Metabolic pathways;ko01110//Biosynthesis of secondary metabolites;ko00030//Pentose phosphate pathway	Metabolism	Carbohydrate metabolism;Global and overview maps
Msa_43224	ko01200//Carbon metabolism;ko00010//Glycolysis / Gluconeogenesis;ko01110//Biosynthesis of secondary metabolites;ko00710//Carbon fixation in photosynthetic organisms;ko01100//Metabolic pathways;ko01230//Biosynthesis of amino acids	Metabolism	Energy metabolism;Global and overview maps;Carbohydrate metabolism
Msa_43240	ko01230//Biosynthesis of amino acids;ko00220//Arginine biosynthesis;ko01110//Biosynthesis of secondary metabolites;ko00250//Alanine, aspartate and glutamate metabolism;ko01100//Metabolic pathways	Metabolism	Global and overview maps;Amino acid metabolism
Msa_43257	ko03013//RNA transport	Genetic Information Processing	Translation
Msa_4328	ko03013//RNA transport	Genetic Information Processing	Translation
Msa_43292	ko04145//Phagosome	Cellular Processes	Transport and catabolism
Msa_43313	ko03013//RNA transport	Genetic Information Processing	Translation
Msa_43334	ko01200//Carbon metabolism;ko00220//Arginine biosynthesis;ko01210//2-Oxocarboxylic acid metabolism;ko00710//Carbon fixation in photosynthetic organisms;ko01100//Metabolic pathways;ko01230//Biosynthesis of amino acids;ko00250//Alanine, aspartate and glutamate metabolism	Metabolism	Energy metabolism;Global and overview maps;Amino acid metabolism
Msa_43335	ko00940//Phenylpropanoid biosynthesis;ko00052//Galactose metabolism;ko00500//Starch and sucrose metabolism;ko01110//Biosynthesis of secondary metabolites;ko01100//Metabolic pathways	Metabolism	Carbohydrate metabolism;Biosynthesis of other secondary metabolites;Global and overview maps
Msa_43341	ko00520//Amino sugar and nucleotide sugar metabolism;ko01100//Metabolic pathways;ko00500//Starch and sucrose metabolism;ko00051//Fructose and mannose metabolism	Metabolism	Global and overview maps;Carbohydrate metabolism
Msa_43376	ko04145//Phagosome	Cellular Processes	Transport and catabolism
Msa_43419	ko01200//Carbon metabolism;ko01110//Biosynthesis of secondary metabolites;ko00460//Cyanoamino acid metabolism;ko00260//Glycine, serine and threonine metabolism;ko00670//One carbon pool by folate;ko01230//Biosynthesis of amino acids;ko00630//Glyoxylate and dicarboxylate metabolism;ko01100//Metabolic pathways	Metabolism	Metabolism of cofactors and vitamins;Carbohydrate metabolism;Global and overview maps;Metabolism of other amino acids;Amino acid metabolism
Msa_43429	ko03013//RNA transport	Genetic Information Processing	Translation
Msa_43442	ko03430//Mismatch repair;ko03420//Nucleotide excision repair;ko03440//Homologous recombination;ko03030//DNA replication	Genetic Information Processing	Replication and repair
Msa_43450	ko03013//RNA transport	Genetic Information Processing	Translation
Msa_43487	ko03013//RNA transport	Genetic Information Processing	Translation
Msa_43508	ko04075//Plant hormone signal transduction	Environmental Information Processing	Signal transduction
Msa_43520	ko00564//Glycerophospholipid metabolism;ko04070//Phosphatidylinositol signaling system;ko01100//Metabolic pathways;ko04016//MAPK signaling pathway - plant;ko00561//Glycerolipid metabolism;ko01110//Biosynthesis of secondary metabolites	Metabolism;Environmental Information Processing	Global and overview maps;Signal transduction;Lipid metabolism
Msa_43550	ko00195//Photosynthesis;ko01100//Metabolic pathways	Metabolism	Energy metabolism;Global and overview maps
Msa_43555	ko00460//Cyanoamino acid metabolism;ko00940//Phenylpropanoid biosynthesis;ko00500//Starch and sucrose metabolism;ko01100//Metabolic pathways;ko01110//Biosynthesis of secondary metabolites	Metabolism	Metabolism of other amino acids;Biosynthesis of other secondary metabolites;Carbohydrate metabolism;Global and overview maps
Msa_43559	ko00940//Phenylpropanoid biosynthesis	Metabolism	Biosynthesis of other secondary metabolites
Msa_4356	ko00860//Porphyrin and chlorophyll metabolism;ko01110//Biosynthesis of secondary metabolites;ko01100//Metabolic pathways	Metabolism	Global and overview maps;Metabolism of cofactors and vitamins
Msa_43608	ko00630//Glyoxylate and dicarboxylate metabolism;ko01230//Biosynthesis of amino acids;ko00670//One carbon pool by folate;ko00460//Cyanoamino acid metabolism;ko01200//Carbon metabolism;ko00260//Glycine, serine and threonine metabolism;ko01100//Metabolic pathways;ko01110//Biosynthesis of secondary metabolites	Metabolism	Carbohydrate metabolism;Metabolism of other amino acids;Amino acid metabolism;Metabolism of cofactors and vitamins;Global and overview maps
Msa_43613	ko03040//Spliceosome	Genetic Information Processing	Transcription
Msa_43616	ko01110//Biosynthesis of secondary metabolites;ko00500//Starch and sucrose metabolism;ko00940//Phenylpropanoid biosynthesis;ko01100//Metabolic pathways;ko00460//Cyanoamino acid metabolism	Metabolism	Metabolism of other amino acids;Biosynthesis of other secondary metabolites;Global and overview maps;Carbohydrate metabolism
Msa_4362	ko00970//Aminoacyl-tRNA biosynthesis	Genetic Information Processing	Translation
Msa_43620	ko01110//Biosynthesis of secondary metabolites;ko01100//Metabolic pathways;ko00500//Starch and sucrose metabolism	Metabolism	Carbohydrate metabolism;Global and overview maps
Msa_43631	ko04145//Phagosome	Cellular Processes	Transport and catabolism
Msa_43658	ko01100//Metabolic pathways;ko00562//Inositol phosphate metabolism	Metabolism	Carbohydrate metabolism;Global and overview maps
Msa_43670	ko00270//Cysteine and methionine metabolism;ko01100//Metabolic pathways	Metabolism	Amino acid metabolism;Global and overview maps
Msa_43674	ko00010//Glycolysis / Gluconeogenesis;ko01100//Metabolic pathways;ko00562//Inositol phosphate metabolism	Metabolism	Global and overview maps;Carbohydrate metabolism
Msa_4368	ko03040//Spliceosome	Genetic Information Processing	Transcription
Msa_43699	ko01100//Metabolic pathways;ko00053//Ascorbate and aldarate metabolism	Metabolism	Carbohydrate metabolism;Global and overview maps
Msa_43727	ko03040//Spliceosome	Genetic Information Processing	Transcription
Msa_43744	ko04626//Plant-pathogen interaction	Organismal Systems	Environmental adaptation
Msa_4375	ko01100//Metabolic pathways;ko00510//N-Glycan biosynthesis	Metabolism	Global and overview maps;Glycan biosynthesis and metabolism
Msa_43761	ko00900//Terpenoid backbone biosynthesis;ko01100//Metabolic pathways;ko01110//Biosynthesis of secondary metabolites	Metabolism	Metabolism of terpenoids and polyketides;Global and overview maps
Msa_43764	ko04145//Phagosome	Cellular Processes	Transport and catabolism
Msa_43767	ko01100//Metabolic pathways;ko00053//Ascorbate and aldarate metabolism	Metabolism	Global and overview maps;Carbohydrate metabolism
Msa_4377	ko03018//RNA degradation;ko03008//Ribosome biogenesis in eukaryotes	Genetic Information Processing	Translation;Folding, sorting and degradation
Msa_43774	ko03040//Spliceosome;ko04144//Endocytosis;ko04141//Protein processing in endoplasmic reticulum	Cellular Processes;Genetic Information Processing	Transcription;Folding, sorting and degradation;Transport and catabolism
Msa_43787	ko00561//Glycerolipid metabolism;ko00410//beta-Alanine metabolism;ko00280//Valine, leucine and isoleucine degradation;ko01110//Biosynthesis of secondary metabolites;ko01100//Metabolic pathways;ko00071//Fatty acid degradation;ko00053//Ascorbate and aldarate metabolism;ko00010//Glycolysis / Gluconeogenesis;ko00620//Pyruvate metabolism;ko00330//Arginine and proline metabolism;ko00340//Histidine meta…	Metabolism	Global and overview maps;Metabolism of other amino acids;Lipid metabolism;Amino acid metabolism;Carbohydrate metabolism
Msa_43795	ko04145//Phagosome;ko00190//Oxidative phosphorylation;ko01100//Metabolic pathways	Cellular Processes;Metabolism	Energy metabolism;Transport and catabolism;Global and overview maps
Msa_43815	ko00010//Glycolysis / Gluconeogenesis;ko01100//Metabolic pathways;ko01200//Carbon metabolism;ko00230//Purine metabolism;ko01230//Biosynthesis of amino acids;ko00620//Pyruvate metabolism;ko01110//Biosynthesis of secondary metabolites	Metabolism	Nucleotide metabolism;Global and overview maps;Carbohydrate metabolism
Msa_43834	ko01100//Metabolic pathways;ko00190//Oxidative phosphorylation;ko04145//Phagosome	Metabolism;Cellular Processes	Energy metabolism;Transport and catabolism;Global and overview maps
Msa_4385	ko02010//ABC transporters	Environmental Information Processing	Membrane transport
Msa_43851	ko01110//Biosynthesis of secondary metabolites;ko00010//Glycolysis / Gluconeogenesis;ko01200//Carbon metabolism;ko01100//Metabolic pathways;ko00620//Pyruvate metabolism;ko00020//Citrate cycle (TCA cycle)	Metabolism	Global and overview maps;Carbohydrate metabolism
Msa_43862	ko03008//Ribosome biogenesis in eukaryotes;ko04712//Circadian rhythm - plant	Genetic Information Processing;Organismal Systems	Environmental adaptation;Translation
Msa_43884	ko00520//Amino sugar and nucleotide sugar metabolism;ko01100//Metabolic pathways	Metabolism	Global and overview maps;Carbohydrate metabolism
Msa_43915	ko03013//RNA transport	Genetic Information Processing	Translation
Msa_43926	ko02010//ABC transporters	Environmental Information Processing	Membrane transport
Msa_43929	ko01100//Metabolic pathways;ko00600//Sphingolipid metabolism	Metabolism	Global and overview maps;Lipid metabolism
Msa_43953	ko01100//Metabolic pathways;ko00040//Pentose and glucuronate interconversions	Metabolism	Carbohydrate metabolism;Global and overview maps
Msa_43963	ko00330//Arginine and proline metabolism;ko00380//Tryptophan metabolism;ko00360//Phenylalanine metabolism	Metabolism	Amino acid metabolism
Msa_44023	ko03050//Proteasome	Genetic Information Processing	Folding, sorting and degradation
Msa_44031	ko04145//Phagosome;ko04141//Protein processing in endoplasmic reticulum;ko03060//Protein export	Cellular Processes;Genetic Information Processing	Transport and catabolism;Folding, sorting and degradation
Msa_44053	ko00906//Carotenoid biosynthesis;ko01110//Biosynthesis of secondary metabolites;ko01100//Metabolic pathways	Metabolism	Global and overview maps;Metabolism of terpenoids and polyketides
Msa_4408	ko04016//MAPK signaling pathway - plant;ko04075//Plant hormone signal transduction	Environmental Information Processing	Signal transduction
Msa_44087	ko01100//Metabolic pathways;ko00562//Inositol phosphate metabolism	Metabolism	Carbohydrate metabolism;Global and overview maps
Msa_44104	ko01100//Metabolic pathways	Metabolism	Global and overview maps
Msa_44107	ko00564//Glycerophospholipid metabolism	Metabolism	Lipid metabolism
Msa_44120	ko03010//Ribosome	Genetic Information Processing	Translation
Msa_44136	ko03040//Spliceosome	Genetic Information Processing	Transcription
Msa_44150	ko00906//Carotenoid biosynthesis;ko01110//Biosynthesis of secondary metabolites;ko01100//Metabolic pathways	Metabolism	Global and overview maps;Metabolism of terpenoids and polyketides
Msa_44164	ko04075//Plant hormone signal transduction;ko04016//MAPK signaling pathway - plant	Environmental Information Processing	Signal transduction
Msa_44166	ko01200//Carbon metabolism;ko00010//Glycolysis / Gluconeogenesis;ko01100//Metabolic pathways;ko01230//Biosynthesis of amino acids;ko01110//Biosynthesis of secondary metabolites;ko03018//RNA degradation	Genetic Information Processing;Metabolism	Carbohydrate metabolism;Global and overview maps;Folding, sorting and degradation
Msa_44174	ko00941//Flavonoid biosynthesis;ko01110//Biosynthesis of secondary metabolites	Metabolism	Global and overview maps;Biosynthesis of other secondary metabolites
Msa_44219	ko01100//Metabolic pathways;ko00520//Amino sugar and nucleotide sugar metabolism	Metabolism	Carbohydrate metabolism;Global and overview maps
Msa_44238	ko01100//Metabolic pathways	Metabolism	Global and overview maps
Msa_44268	ko00970//Aminoacyl-tRNA biosynthesis	Genetic Information Processing	Translation
Msa_44302	ko03022//Basal transcription factors	Genetic Information Processing	Transcription
Msa_44317	ko00270//Cysteine and methionine metabolism;ko01100//Metabolic pathways;ko00330//Arginine and proline metabolism	Metabolism	Amino acid metabolism;Global and overview maps
Msa_44349	ko01110//Biosynthesis of secondary metabolites;ko01100//Metabolic pathways;ko00620//Pyruvate metabolism;ko00020//Citrate cycle (TCA cycle);ko01200//Carbon metabolism;ko00010//Glycolysis / Gluconeogenesis	Metabolism	Carbohydrate metabolism;Global and overview maps
Msa_44351	ko00260//Glycine, serine and threonine metabolism;ko01110//Biosynthesis of secondary metabolites;ko00460//Cyanoamino acid metabolism;ko01230//Biosynthesis of amino acids;ko00670//One carbon pool by folate;ko01100//Metabolic pathways;ko00630//Glyoxylate and dicarboxylate metabolism;ko01200//Carbon metabolism	Metabolism	Global and overview maps;Carbohydrate metabolism;Metabolism of cofactors and vitamins;Amino acid metabolism;Metabolism of other amino acids
Msa_44377	ko00900//Terpenoid backbone biosynthesis;ko01100//Metabolic pathways;ko01110//Biosynthesis of secondary metabolites	Metabolism	Global and overview maps;Metabolism of terpenoids and polyketides
Msa_44423	ko00250//Alanine, aspartate and glutamate metabolism;ko01100//Metabolic pathways;ko01210//2-Oxocarboxylic acid metabolism;ko00710//Carbon fixation in photosynthetic organisms;ko01230//Biosynthesis of amino acids;ko01200//Carbon metabolism;ko00220//Arginine biosynthesis	Metabolism	Amino acid metabolism;Energy metabolism;Global and overview maps
Msa_44431	ko01200//Carbon metabolism;ko01230//Biosynthesis of amino acids;ko01100//Metabolic pathways;ko00260//Glycine, serine and threonine metabolism	Metabolism	Global and overview maps;Amino acid metabolism
Msa_44433	ko00906//Carotenoid biosynthesis;ko01110//Biosynthesis of secondary metabolites;ko01100//Metabolic pathways	Metabolism	Global and overview maps;Metabolism of terpenoids and polyketides
Msa_44435	ko00071//Fatty acid degradation;ko00592//alpha-Linolenic acid metabolism;ko01212//Fatty acid metabolism;ko00280//Valine, leucine and isoleucine degradation;ko04146//Peroxisome;ko01110//Biosynthesis of secondary metabolites;ko01040//Biosynthesis of unsaturated fatty acids;ko01100//Metabolic pathways	Metabolism;Cellular Processes	Global and overview maps;Transport and catabolism;Lipid metabolism;Amino acid metabolism
Msa_4444	ko04712//Circadian rhythm - plant	Organismal Systems	Environmental adaptation
Msa_44466	ko04075//Plant hormone signal transduction	Environmental Information Processing	Signal transduction
Msa_44474	ko01110//Biosynthesis of secondary metabolites;ko00460//Cyanoamino acid metabolism	Metabolism	Metabolism of other amino acids;Global and overview maps
Msa_44517	ko04070//Phosphatidylinositol signaling system;ko01100//Metabolic pathways;ko00562//Inositol phosphate metabolism;ko04144//Endocytosis	Cellular Processes;Environmental Information Processing;Metabolism	Global and overview maps;Signal transduction;Transport and catabolism;Carbohydrate metabolism
Msa_44549	ko01230//Biosynthesis of amino acids;ko01100//Metabolic pathways;ko00710//Carbon fixation in photosynthetic organisms;ko00010//Glycolysis / Gluconeogenesis;ko01200//Carbon metabolism;ko01110//Biosynthesis of secondary metabolites	Metabolism	Carbohydrate metabolism;Energy metabolism;Global and overview maps
Msa_44595	ko03013//RNA transport	Genetic Information Processing	Translation
Msa_4460	ko03013//RNA transport	Genetic Information Processing	Translation
Msa_44603	ko01212//Fatty acid metabolism;ko00592//alpha-Linolenic acid metabolism;ko00280//Valine, leucine and isoleucine degradation;ko01100//Metabolic pathways;ko01110//Biosynthesis of secondary metabolites;ko04146//Peroxisome;ko01040//Biosynthesis of unsaturated fatty acids;ko00071//Fatty acid degradation	Metabolism;Cellular Processes	Transport and catabolism;Global and overview maps;Amino acid metabolism;Lipid metabolism
Msa_44606	ko00943//Isoflavonoid biosynthesis;ko00942//Anthocyanin biosynthesis	Metabolism	Biosynthesis of other secondary metabolites
Msa_44617	ko03013//RNA transport	Genetic Information Processing	Translation
Msa_44632	ko00040//Pentose and glucuronate interconversions	Metabolism	Carbohydrate metabolism
Msa_44653	ko01100//Metabolic pathways;ko00053//Ascorbate and aldarate metabolism	Metabolism	Global and overview maps;Carbohydrate metabolism
Msa_44673	ko01110//Biosynthesis of secondary metabolites;ko00460//Cyanoamino acid metabolism;ko04016//MAPK signaling pathway - plant;ko04626//Plant-pathogen interaction;ko01100//Metabolic pathways;ko00500//Starch and sucrose metabolism;ko00940//Phenylpropanoid biosynthesis	Organismal Systems;Metabolism;Environmental Information Processing	Environmental adaptation;Global and overview maps;Metabolism of other amino acids;Carbohydrate metabolism;Biosynthesis of other secondary metabolites;Signal transduction
Msa_44677	ko04626//Plant-pathogen interaction	Organismal Systems	Environmental adaptation
Msa_44681	ko01100//Metabolic pathways;ko01200//Carbon metabolism;ko00010//Glycolysis / Gluconeogenesis;ko00620//Pyruvate metabolism;ko01110//Biosynthesis of secondary metabolites;ko00020//Citrate cycle (TCA cycle)	Metabolism	Global and overview maps;Carbohydrate metabolism
Msa_44683	ko03015//mRNA surveillance pathway	Genetic Information Processing	Translation
Msa_44688	ko04136//Autophagy - other;ko03015//mRNA surveillance pathway	Genetic Information Processing;Cellular Processes	Translation;Transport and catabolism
Msa_44743	ko00590//Arachidonic acid metabolism;ko00071//Fatty acid degradation;ko01100//Metabolic pathways	Metabolism	Global and overview maps;Lipid metabolism
Msa_44771	ko04712//Circadian rhythm - plant	Organismal Systems	Environmental adaptation
Msa_44782	ko01110//Biosynthesis of secondary metabolites;ko01100//Metabolic pathways;ko03010//Ribosome;ko00940//Phenylpropanoid biosynthesis	Genetic Information Processing;Metabolism	Biosynthesis of other secondary metabolites;Global and overview maps;Translation
Msa_44801	ko01110//Biosynthesis of secondary metabolites;ko00460//Cyanoamino acid metabolism	Metabolism	Metabolism of other amino acids;Global and overview maps
Msa_44824	ko01040//Biosynthesis of unsaturated fatty acids;ko01212//Fatty acid metabolism	Metabolism	Lipid metabolism;Global and overview maps
Msa_44896	ko00940//Phenylpropanoid biosynthesis	Metabolism	Biosynthesis of other secondary metabolites
Msa_44908	ko01230//Biosynthesis of amino acids;ko00250//Alanine, aspartate and glutamate metabolism;ko00630//Glyoxylate and dicarboxylate metabolism;ko00910//Nitrogen metabolism;ko01100//Metabolic pathways;ko00220//Arginine biosynthesis	Metabolism	Amino acid metabolism;Energy metabolism;Carbohydrate metabolism;Global and overview maps
Msa_44926	ko00710//Carbon fixation in photosynthetic organisms;ko01100//Metabolic pathways;ko01200//Carbon metabolism	Metabolism	Global and overview maps;Energy metabolism
Msa_44956	ko04141//Protein processing in endoplasmic reticulum;ko04626//Plant-pathogen interaction	Genetic Information Processing;Organismal Systems	Environmental adaptation;Folding, sorting and degradation
Msa_44975	ko01100//Metabolic pathways;ko00480//Glutathione metabolism;ko00330//Arginine and proline metabolism;ko01110//Biosynthesis of secondary metabolites	Metabolism	Amino acid metabolism;Metabolism of other amino acids;Global and overview maps
Msa_45001	ko00195//Photosynthesis;ko00190//Oxidative phosphorylation;ko01100//Metabolic pathways	Metabolism	Energy metabolism;Global and overview maps
Msa_45003	ko03013//RNA transport	Genetic Information Processing	Translation
Msa_45007	ko01110//Biosynthesis of secondary metabolites;ko00860//Porphyrin and chlorophyll metabolism;ko01100//Metabolic pathways	Metabolism	Metabolism of cofactors and vitamins;Global and overview maps
Msa_45024	ko01200//Carbon metabolism;ko01110//Biosynthesis of secondary metabolites;ko00030//Pentose phosphate pathway;ko01100//Metabolic pathways;ko00051//Fructose and mannose metabolism;ko01230//Biosynthesis of amino acids;ko00010//Glycolysis / Gluconeogenesis;ko00052//Galactose metabolism;ko03018//RNA degradation	Metabolism;Genetic Information Processing	Folding, sorting and degradation;Global and overview maps;Carbohydrate metabolism
Msa_45028	ko03013//RNA transport	Genetic Information Processing	Translation
Msa_45062	ko01110//Biosynthesis of secondary metabolites;ko01200//Carbon metabolism;ko01100//Metabolic pathways;ko00020//Citrate cycle (TCA cycle);ko00480//Glutathione metabolism;ko01230//Biosynthesis of amino acids;ko04146//Peroxisome;ko01210//2-Oxocarboxylic acid metabolism	Metabolism;Cellular Processes	Metabolism of other amino acids;Carbohydrate metabolism;Transport and catabolism;Global and overview maps
Msa_45090	ko03010//Ribosome	Genetic Information Processing	Translation
Msa_45147	ko00943//Isoflavonoid biosynthesis;ko01110//Biosynthesis of secondary metabolites;ko00941//Flavonoid biosynthesis	Metabolism	Biosynthesis of other secondary metabolites;Global and overview maps
Msa_45152	ko03040//Spliceosome	Genetic Information Processing	Transcription
Msa_45170	ko01100//Metabolic pathways	Metabolism	Global and overview maps
Msa_45186	ko04141//Protein processing in endoplasmic reticulum;ko04145//Phagosome	Genetic Information Processing;Cellular Processes	Folding, sorting and degradation;Transport and catabolism
Msa_45190	ko01100//Metabolic pathways;ko00270//Cysteine and methionine metabolism	Metabolism	Global and overview maps;Amino acid metabolism
Msa_45203	ko00710//Carbon fixation in photosynthetic organisms;ko01100//Metabolic pathways;ko01110//Biosynthesis of secondary metabolites;ko00010//Glycolysis / Gluconeogenesis;ko01200//Carbon metabolism;ko01230//Biosynthesis of amino acids	Metabolism	Energy metabolism;Global and overview maps;Carbohydrate metabolism
Msa_45306	ko01110//Biosynthesis of secondary metabolites;ko00592//alpha-Linolenic acid metabolism;ko01100//Metabolic pathways;ko00564//Glycerophospholipid metabolism	Metabolism	Global and overview maps;Lipid metabolism
Msa_45344	ko00906//Carotenoid biosynthesis;ko01110//Biosynthesis of secondary metabolites;ko01100//Metabolic pathways	Metabolism	Metabolism of terpenoids and polyketides;Global and overview maps
Msa_45351	ko04712//Circadian rhythm - plant	Organismal Systems	Environmental adaptation
Msa_45373	ko00460//Cyanoamino acid metabolism;ko00940//Phenylpropanoid biosynthesis;ko01110//Biosynthesis of secondary metabolites;ko00500//Starch and sucrose metabolism;ko01100//Metabolic pathways	Metabolism	Global and overview maps;Carbohydrate metabolism;Biosynthesis of other secondary metabolites;Metabolism of other amino acids
Msa_45462	ko01100//Metabolic pathways;ko01110//Biosynthesis of secondary metabolites;ko00030//Pentose phosphate pathway;ko01200//Carbon metabolism;ko00480//Glutathione metabolism	Metabolism	Metabolism of other amino acids;Carbohydrate metabolism;Global and overview maps
Msa_45490	ko00910//Nitrogen metabolism	Metabolism	Energy metabolism
Msa_45521	ko01100//Metabolic pathways;ko00604//Glycosphingolipid biosynthesis - ganglio series;ko00603//Glycosphingolipid biosynthesis - globo and isoglobo series	Metabolism	Glycan biosynthesis and metabolism;Global and overview maps
Msa_45543	ko00480//Glutathione metabolism;ko00330//Arginine and proline metabolism;ko01110//Biosynthesis of secondary metabolites;ko01100//Metabolic pathways	Metabolism	Global and overview maps;Metabolism of other amino acids;Amino acid metabolism
Msa_45550	ko00520//Amino sugar and nucleotide sugar metabolism;ko01100//Metabolic pathways	Metabolism	Global and overview maps;Carbohydrate metabolism
Msa_45563	ko01100//Metabolic pathways;ko00600//Sphingolipid metabolism	Metabolism	Lipid metabolism;Global and overview maps
Msa_45590	ko01230//Biosynthesis of amino acids;ko01100//Metabolic pathways;ko01110//Biosynthesis of secondary metabolites;ko00300//Lysine biosynthesis	Metabolism	Global and overview maps;Amino acid metabolism
Msa_45609	ko01110//Biosynthesis of secondary metabolites;ko00010//Glycolysis / Gluconeogenesis;ko01230//Biosynthesis of amino acids;ko01100//Metabolic pathways;ko00710//Carbon fixation in photosynthetic organisms;ko01200//Carbon metabolism	Metabolism	Global and overview maps;Carbohydrate metabolism;Energy metabolism
Msa_45634	ko04141//Protein processing in endoplasmic reticulum	Genetic Information Processing	Folding, sorting and degradation
Msa_45672	ko00190//Oxidative phosphorylation;ko00195//Photosynthesis;ko01100//Metabolic pathways	Metabolism	Global and overview maps;Energy metabolism
Msa_45726	ko01110//Biosynthesis of secondary metabolites;ko00592//alpha-Linolenic acid metabolism;ko04146//Peroxisome;ko01212//Fatty acid metabolism;ko00071//Fatty acid degradation;ko01040//Biosynthesis of unsaturated fatty acids;ko01100//Metabolic pathways	Cellular Processes;Metabolism	Transport and catabolism;Lipid metabolism;Global and overview maps
Msa_4585	ko01100//Metabolic pathways;ko00240//Pyrimidine metabolism;ko00250//Alanine, aspartate and glutamate metabolism	Metabolism	Global and overview maps;Amino acid metabolism;Nucleotide metabolism
[truncated: 494 more rows]

## Sheet: Supplementary Table 5
Supplementary Table 5. The expression of different expressed genes by GO enrichment analysis in Algonquin and Chuancao No.7 shoot apical.
[truncated: 4,175 more rows]

[truncated: 1 more sheets: Supplementary Table 6]
